# Supplementary material for: Signatures of early frailty in the gut microbiota
Source: Genome Med. 2016 Jan 29;8:8. doi: 10.1186/s13073-016-0262-7 (PMC4731918; doi:10.1186/s13073-016-0262-7)
Supplement: Additional file 3: — Table S3 of significant OTU-FI associations. (XLS 88 kb) [file 13073_2016_262_MOESM3_ESM.xls]

## Sheet: 637_sign_OTUs.txt
Additional file 3: Signficant OTU hits before and after alpha adjustment
OTU ID	FDR Q-value Frailty vs OTU Abundance	β-Coefficient of Frailty	FDR Q-value Frailty vs OTU Abundance with Shannon diveristy as a covariate	β-Coefficient of Frailty with Shannon diveristy as a covariate	Taxonomy (Greengenes v13_5)
170462	4.43e-06	0.232427	0.00577455	0.176968	k__Bacteria; p__Firmicutes; c__Clostridia; o__Clostridiales; f__Lachnospiraceae; g__[Ruminococcus]; s__
3709990	8.39e-06	0.221057	0.0129192	0.168598	k__Bacteria; p__Firmicutes; c__Erysipelotrichi; o__Erysipelotrichales; f__Erysipelotrichaceae; g__[Eubacterium]; s__dolichum
4350477	0.000122333	0.181753	0.0154818	0.167203	k__Bacteria; p__Firmicutes; c__Clostridia; o__Clostridiales; f__; g__; s__
216111	4.09e-05	-0.195921	0.0170729	-0.161601	k__Bacteria; p__Firmicutes; c__Clostridia; o__Clostridiales; f__Lachnospiraceae; g__; s__
4439469	0.000135801	0.177303	0.0228139	0.155803	k__Bacteria; p__Firmicutes; c__Clostridia; o__Clostridiales; f__Ruminococcaceae; g__; s__
196246	8.39e-06	-0.218643	0.0274384	-0.141374	k__Bacteria; p__Firmicutes; c__Clostridia; o__Clostridiales; f__Ruminococcaceae; g__Faecalibacterium; s__prausnitzii
368025	0.00208231	0.140764	0.0274384	0.154439	k__Bacteria; p__Firmicutes; c__Clostridia; o__Clostridiales; f__; g__; s__
4469576	2.72e-05	0.200909	0.040199	0.1373	k__Bacteria; p__Firmicutes; c__Clostridia; o__Clostridiales; f__Lachnospiraceae; g__; s__
4431545	0.000135801	0.174061	0.040199	0.13958	k__Bacteria; p__Firmicutes; c__Clostridia; o__Clostridiales; f__Ruminococcaceae; g__; s__
180473	4.43e-06	-0.222469	0.0414803	-0.113312	k__Bacteria; p__Firmicutes; c__Clostridia; o__Clostridiales; f__Ruminococcaceae; g__; s__
191355	2.72e-05	-0.197475	0.0414803	-0.131507	k__Bacteria; p__Firmicutes; c__Erysipelotrichi; o__Erysipelotrichales; f__Erysipelotrichaceae; g__; s__
4378683	2.72e-05	0.202832	0.0414803	0.134034	k__Bacteria; p__Firmicutes; c__Clostridia; o__Clostridiales; f__Lachnospiraceae; g__; s__
4379889	0.000291569	-0.168745	0.0414803	-0.140421	k__Bacteria; p__Firmicutes; c__Clostridia; o__Clostridiales; f__Lachnospiraceae; g__; s__
130103	0.00141078	0.146018	0.0414803	0.14187	k__Bacteria; p__Firmicutes; c__Clostridia; o__Clostridiales; f__Lachnospiraceae; g__Dorea; s__
181452	0.00273835	0.135003	0.0414803	0.14214	k__Bacteria; p__Firmicutes; c__Clostridia; o__Clostridiales; f__Lachnospiraceae; g__; s__
571642	1.18e-05	-0.208181	0.0453668	-0.12465	k__Bacteria; p__Firmicutes; c__Clostridia; o__Clostridiales; f__Ruminococcaceae; g__; s__
186772	8.68e-06	-0.218224	0.0481294	-0.119049	k__Bacteria; p__Firmicutes; c__Clostridia; o__Clostridiales; f__Ruminococcaceae; g__; s__
168071	1.18e-05	-0.213073	0.0481294	-0.122651	k__Bacteria; p__Firmicutes; c__Clostridia; o__Clostridiales; f__Lachnospiraceae; g__; s__
4393532	6.75e-05	0.185408	0.0481294	0.125243	k__Bacteria; p__Actinobacteria; c__Coriobacteriia; o__Coriobacteriales; f__Coriobacteriaceae; g__Eggerthella; s__lenta
2391105	0.000252933	0.173621	0.0481294	0.134746	k__Bacteria; p__Firmicutes; c__Clostridia; o__Clostridiales; f__Lachnospiraceae; g__; s__
4094866	0.000329886	0.169167	0.0481294	0.136365	k__Bacteria; p__Firmicutes; c__Clostridia; o__Clostridiales; f__Lachnospiraceae; g__; s__
179677	0.00441463	0.129377	0.0481294	0.136843	k__Bacteria; p__Firmicutes; c__Clostridia; o__Clostridiales; f__Lachnospiraceae; g__Coprococcus; s__
4436046	0.0023985	0.142969	0.0505149	0.13909	k__Bacteria; p__Firmicutes; c__Clostridia; o__Clostridiales; f__Lachnospiraceae; g__Dorea; s__
199081	0.000100498	-0.188746	0.0551624	-0.129579	k__Bacteria; p__Firmicutes; c__Clostridia; o__Clostridiales; f__Lachnospiraceae; g__Coprococcus; s__
295485	2.4e-05	-0.204593	0.0552782	-0.120235	k__Bacteria; p__Firmicutes; c__Clostridia; o__Clostridiales; f__Ruminococcaceae; g__Faecalibacterium; s__prausnitzii
179200	1.24e-05	-0.208743	0.0562613	-0.115656	k__Bacteria; p__Firmicutes; c__Clostridia; o__Clostridiales; f__Ruminococcaceae; g__; s__
206574	3.25e-05	-0.195728	0.0579633	-0.117908	k__Bacteria; p__Firmicutes; c__Clostridia; o__Clostridiales; f__Ruminococcaceae; g__; s__
306499	7.27e-05	-0.191112	0.0579633	-0.124508	k__Bacteria; p__Firmicutes; c__Clostridia; o__Clostridiales; f__Lachnospiraceae; g__; s__
2148365	0.000319	0.168711	0.0579633	0.126205	k__Bacteria; p__Firmicutes; c__Clostridia; o__Clostridiales; f__Lachnospiraceae; g__; s__
179319	0.00106166	0.152175	0.0579633	0.130271	k__Bacteria; p__Firmicutes; c__Clostridia; o__Clostridiales; f__Lachnospiraceae; g__Dorea; s__
185584	1.13e-05	-0.210028	0.0618321	-0.105705	k__Bacteria; p__Firmicutes; c__Clostridia; o__Clostridiales; f__Ruminococcaceae; g__; s__
189828	1.21e-05	-0.208389	0.0618321	-0.108348	k__Bacteria; p__Firmicutes; c__Clostridia; o__Clostridiales; f__Ruminococcaceae; g__; s__
4428676	2.85e-05	-0.196081	0.0618321	-0.114401	k__Bacteria; p__Firmicutes; c__Clostridia; o__Clostridiales; f__Lachnospiraceae; g__Coprococcus; s__
4297222	0.0121619	0.108581	0.0618321	0.124643	k__Bacteria; p__Firmicutes; c__Bacilli; o__Lactobacillales; f__Streptococcaceae; g__Streptococcus; s__
176967	0.026914	0.0962818	0.0618321	0.129903	k__Bacteria; p__Firmicutes; c__Clostridia; o__Clostridiales; f__Ruminococcaceae; g__; s__
4476065	0.0321251	0.0910296	0.0618321	0.126702	k__Bacteria; p__Firmicutes; c__Clostridia; o__Clostridiales; f__Ruminococcaceae; g__Ruminococcus; s__
4408801	0.000100498	-0.18471	0.0634651	-0.117566	k__Bacteria; p__Firmicutes; c__Clostridia; o__Clostridiales; f__Ruminococcaceae; g__Oscillospira; s__
43950	0.000235991	-0.167622	0.0634651	-0.118292	k__Bacteria; p__Firmicutes; c__Clostridia; o__Clostridiales; f__Ruminococcaceae; g__Oscillospira; s__
4153054	2.75e-05	-0.201456	0.0640125	-0.109656	k__Bacteria; p__Firmicutes; c__Clostridia; o__Clostridiales; f__Ruminococcaceae; g__; s__
4448492	0.000154421	-0.178184	0.0652325	-0.11812	k__Bacteria; p__Firmicutes; c__Clostridia; o__Clostridiales; f__Lachnospiraceae; g__; s__
1105984	0.00303218	-0.135311	0.0652325	-0.126001	k__Bacteria; p__Bacteroidetes; c__Bacteroidia; o__Bacteroidales; f__Bacteroidaceae; g__Bacteroides; s__
193969	0.000122333	-0.180968	0.0696418	-0.116207	k__Bacteria; p__Firmicutes; c__Clostridia; o__Clostridiales; f__Lachnospiraceae; g__Coprococcus; s__
1504042	0.00175213	0.143918	0.0696418	0.12257	k__Bacteria; p__Firmicutes; c__Clostridia; o__Clostridiales; f__Ruminococcaceae; g__Oscillospira; s__
185570	0.000269307	0.171588	0.079173	0.116862	k__Bacteria; p__Firmicutes; c__Clostridia; o__Clostridiales; f__Lachnospiraceae; g__[Ruminococcus]; s__gnavus
348642	0.000344651	-0.168751	0.0873805	-0.116168	k__Bacteria; p__Firmicutes; c__Clostridia; o__Clostridiales; f__Lachnospiraceae; g__[Ruminococcus]; s__gnavus
4321810	7.27e-05	0.188935	0.0882486	0.108522	k__Bacteria; p__Firmicutes; c__Clostridia; o__Clostridiales; f__Lachnospiraceae; g__Blautia; s__
258099	0.0220956	0.0970787	0.0882486	0.116768	k__Bacteria; p__Firmicutes; c__Clostridia; o__Clostridiales; f__Ruminococcaceae; g__; s__
4481861	0.0291657	0.0914631	0.0882486	0.117346	k__Bacteria; p__Actinobacteria; c__Actinobacteria; o__Bifidobacteriales; f__Bifidobacteriaceae; g__; s__
195494	0.041473	0.0824358	0.0882486	0.114907	k__Bacteria; p__Firmicutes; c__Clostridia; o__Clostridiales; f__Ruminococcaceae; g__; s__
193868	0.0282917	0.0948794	0.095392	0.118978	k__Bacteria; p__Firmicutes; c__Clostridia; o__Clostridiales; f__Lachnospiraceae; g__; s__
129692	0.0151377	0.108263	0.10836	0.117353	k__Bacteria; p__Firmicutes; c__Clostridia; o__Clostridiales; f__Lachnospiraceae; g__[Ruminococcus]; s__
4473509	0.000771528	-0.157054	0.112206	-0.112381	k__Bacteria; p__Firmicutes; c__Clostridia; o__Clostridiales; f__Lachnospiraceae; g__; s__
2388088	0.00303382	-0.134815	0.112206	-0.114889	k__Bacteria; p__Firmicutes; c__Clostridia; o__Clostridiales; f__Lachnospiraceae; g__; s__
365536	0.0274733	0.0921451	0.112206	0.111927	k__Bacteria; p__Firmicutes; c__Clostridia; o__Clostridiales; f__Ruminococcaceae; g__Oscillospira; s__
174611	0.000122333	-0.185808	0.117716	-0.103176	k__Bacteria; p__Firmicutes; c__Clostridia; o__Clostridiales; f__Ruminococcaceae; g__Faecalibacterium; s__prausnitzii
189548	0.000265166	-0.176599	0.117716	-0.109442	k__Bacteria; p__Firmicutes; c__Clostridia; o__Clostridiales; f__Lachnospiraceae; g__; s__
216010	0.0065134	0.122989	0.117716	0.113612	k__Bacteria; p__Firmicutes; c__Clostridia; o__Clostridiales; f__[Mogibacteriaceae]; g__; s__
4390365	0.000329886	0.170291	0.119072	0.10827	k__Bacteria; p__Firmicutes; c__Erysipelotrichi; o__Erysipelotrichales; f__Erysipelotrichaceae; g__; s__
208739	0.000176176	-0.176136	0.120209	-0.10447	k__Bacteria; p__Firmicutes; c__Clostridia; o__Clostridiales; f__Ruminococcaceae; g__Faecalibacterium; s__prausnitzii
174911	0.000252933	-0.172652	0.120209	-0.103833	k__Bacteria; p__Firmicutes; c__Clostridia; o__Clostridiales; f__Lachnospiraceae; g__; s__
190676	0.0260832	0.0950905	0.120209	0.112097	k__Bacteria; p__Firmicutes; c__Clostridia; o__Clostridiales; f__Ruminococcaceae; g__Oscillospira; s__
194761	0.0208033	0.0999697	0.122043	0.111114	k__Bacteria; p__Firmicutes; c__Clostridia; o__Clostridiales; f__Lachnospiraceae; g__; s__
192741	9.87e-05	-0.186301	0.123969	-0.097599	k__Bacteria; p__Firmicutes; c__Clostridia; o__Clostridiales; f__; g__; s__
193075	0.000122333	-0.178305	0.124299	-0.0978769	k__Bacteria; p__Firmicutes; c__Clostridia; o__Clostridiales; f__; g__; s__
198221	0.000391188	-0.163768	0.124299	-0.104264	k__Bacteria; p__Firmicutes; c__Clostridia; o__Clostridiales; f__Ruminococcaceae; g__; s__
536831	0.0010093	-0.151966	0.124299	-0.107223	k__Bacteria; p__Firmicutes; c__Clostridia; o__Clostridiales; f__Lachnospiraceae; g__Roseburia; s__
130763	0.0212642	0.101621	0.124299	0.112603	k__Bacteria; p__Firmicutes; c__Clostridia; o__Clostridiales; f__Ruminococcaceae; g__; s__
4455767	0.0301756	0.0892965	0.124299	0.106865	k__Bacteria; p__Firmicutes; c__Bacilli; o__Lactobacillales; f__Streptococcaceae; g__Streptococcus; s__
3141342	0.017781	0.106249	0.124647	0.112888	k__Bacteria; p__Firmicutes; c__Clostridia; o__Clostridiales; f__Lachnospiraceae; g__Coprococcus; s__
2066056	0.0117368	0.112507	0.129424	0.109867	k__Bacteria; p__Firmicutes; c__Clostridia; o__Clostridiales; f__Ruminococcaceae; g__; s__
178183	0.00839955	0.118923	0.131586	0.109356	k__Bacteria; p__Firmicutes; c__Clostridia; o__Clostridiales; f__Clostridiaceae; g__; s__
190058	0.033785	0.0907253	0.131586	0.109649	k__Bacteria; p__Firmicutes; c__Clostridia; o__Clostridiales; f__Lachnospiraceae; g__; s__
188316	0.000114287	-0.180688	0.138155	-0.095619	k__Bacteria; p__Firmicutes; c__Clostridia; o__Clostridiales; f__Ruminococcaceae; g__Oscillospira; s__
194727	0.000918957	-0.154275	0.138155	-0.104228	k__Bacteria; p__Firmicutes; c__Clostridia; o__Clostridiales; f__Lachnospiraceae; g__Lachnospira; s__
4443846	0.00657417	0.122703	0.138155	0.107055	k__Bacteria; p__Firmicutes; c__Clostridia; o__Clostridiales; f__Lachnospiraceae; g__[Ruminococcus]; s__
151870	0.00749983	0.123285	0.138155	0.109902	k__Bacteria; p__Firmicutes; c__Erysipelotrichi; o__Erysipelotrichales; f__Erysipelotrichaceae; g__Coprobacillus; s__
470117	0.0115113	0.113588	0.138155	0.108133	k__Bacteria; p__Firmicutes; c__Clostridia; o__Clostridiales; f__Ruminococcaceae; g__; s__
575768	0.00110191	-0.153623	0.140548	-0.105087	k__Bacteria; p__Firmicutes; c__Clostridia; o__Clostridiales; f__Clostridiaceae; g__; s__
760544	0.0013248	-0.149032	0.140548	-0.104163	k__Bacteria; p__Firmicutes; c__Clostridia; o__Clostridiales; f__Ruminococcaceae; g__; s__
365385	0.0435618	0.0840611	0.140988	0.106506	k__Bacteria; p__Actinobacteria; c__Actinobacteria; o__Bifidobacteriales; f__Bifidobacteriaceae; g__Bifidobacterium; s__bifidum
188676	8.19e-05	-0.190419	0.142908	-0.0912104	k__Bacteria; p__Firmicutes; c__Clostridia; o__Clostridiales; f__Ruminococcaceae; g__; s__
197274	0.000123005	-0.180137	0.142908	-0.0898729	k__Bacteria; p__Firmicutes; c__Clostridia; o__Clostridiales; f__; g__; s__
193831	0.000176176	-0.173024	0.142908	-0.0941258	k__Bacteria; p__Firmicutes; c__Clostridia; o__Clostridiales; f__Clostridiaceae; g__Clostridium; s__
267718	0.000453757	-0.161958	0.142908	-0.0989631	k__Bacteria; p__Firmicutes; c__Clostridia; o__Clostridiales; f__Ruminococcaceae; g__; s__
181432	0.00279788	-0.137464	0.142908	-0.105021	k__Bacteria; p__Bacteroidetes; c__Bacteroidia; o__Bacteroidales; f__[Paraprevotellaceae]; g__Paraprevotella; s__
180606	0.0139363	0.107915	0.142908	0.10557	k__Bacteria; p__Bacteroidetes; c__Bacteroidia; o__Bacteroidales; f__Bacteroidaceae; g__Bacteroides; s__ovatus
4377149	0.000133374	-0.178893	0.144623	-0.09128	k__Bacteria; p__Firmicutes; c__Clostridia; o__Clostridiales; f__; g__; s__
180352	0.000392406	-0.167389	0.144623	-0.0996379	k__Bacteria; p__Firmicutes; c__Clostridia; o__Clostridiales; f__; g__; s__
193709	6.75e-05	-0.183394	0.149006	-0.0857037	k__Bacteria; p__Firmicutes; c__Clostridia; o__Clostridiales; f__Ruminococcaceae; g__; s__
183071	0.000176176	-0.177493	0.149006	-0.094955	k__Bacteria; p__Firmicutes; c__Clostridia; o__Clostridiales; f__Ruminococcaceae; g__; s__
193797	0.000197553	-0.175545	0.149928	-0.0931744	k__Bacteria; p__Firmicutes; c__Clostridia; o__Clostridiales; f__; g__; s__
4331360	0.000291569	-0.164967	0.149928	-0.0937185	k__Bacteria; p__Firmicutes; c__Clostridia; o__Clostridiales; f__Lachnospiraceae; g__; s__
253471	0.00113828	-0.152081	0.149928	-0.0998994	k__Bacteria; p__Firmicutes; c__Clostridia; o__Clostridiales; f__; g__; s__
230479	0.0253717	0.0982072	0.152371	0.105152	k__Bacteria; p__Firmicutes; c__Clostridia; o__Clostridiales; f__Ruminococcaceae; g__; s__
4483337	0.00183017	-0.138575	0.154911	-0.0973058	k__Bacteria; p__Firmicutes; c__Clostridia; o__Clostridiales; f__Lachnospiraceae; g__; s__
181003	0.000390478	-0.167439	0.15866	-0.0964314	k__Bacteria; p__Firmicutes; c__Clostridia; o__Clostridiales; f__Lachnospiraceae; g__; s__
3648884	0.0258116	0.0951644	0.158829	0.101271	k__Bacteria; p__Firmicutes; c__Clostridia; o__Clostridiales; f__Lachnospiraceae; g__Coprococcus; s__
177032	0.000121966	-0.18651	0.163561	-0.0902813	k__Bacteria; p__Firmicutes; c__Clostridia; o__Clostridiales; f__; g__; s__
184760	0.000114287	-0.184187	0.163589	-0.0870676	k__Bacteria; p__Firmicutes; c__Clostridia; o__Clostridiales; f__Ruminococcaceae; g__; s__
348009	0.000453757	-0.16476	0.163589	-0.0949317	k__Bacteria; p__Firmicutes; c__Clostridia; o__Clostridiales; f__Ruminococcaceae; g__Oscillospira; s__
4472130	0.000593169	-0.155746	0.163589	-0.0920731	k__Bacteria; p__Firmicutes; c__Clostridia; o__Clostridiales; f__Lachnospiraceae; g__; s__
173917	0.000905426	-0.158016	0.163589	-0.0978407	k__Bacteria; p__Firmicutes; c__Clostridia; o__Clostridiales; f__Lachnospiraceae; g__; s__
4374302	0.00130133	-0.150158	0.163589	-0.0977123	k__Bacteria; p__Firmicutes; c__Clostridia; o__Clostridiales; f__Lachnospiraceae; g__Dorea; s__
2740950	0.0015678	-0.145846	0.163589	-0.0971649	k__Bacteria; p__Firmicutes; c__Clostridia; o__Clostridiales; f__Lachnospiraceae; g__Coprococcus; s__
2063400	0.0144291	0.108513	0.163589	0.10031	k__Bacteria; p__Bacteroidetes; c__Bacteroidia; o__Bacteroidales; f__Bacteroidaceae; g__Bacteroides; s__
189092	8.19e-05	-0.190314	0.168666	-0.085386	k__Bacteria; p__Firmicutes; c__Clostridia; o__Clostridiales; f__Ruminococcaceae; g__Faecalibacterium; s__prausnitzii
1110312	0.00211176	-0.141711	0.170859	-0.0960111	k__Bacteria; p__Firmicutes; c__Clostridia; o__Clostridiales; f__; g__; s__
4449427	0.00613129	0.124588	0.170859	0.098262	k__Bacteria; p__Firmicutes; c__Clostridia; o__Clostridiales; f__Lachnospiraceae; g__Dorea; s__
4450214	0.00023276	-0.172832	0.173285	-0.0875712	k__Bacteria; p__Firmicutes; c__Clostridia; o__Clostridiales; f__Ruminococcaceae; g__; s__
176104	0.000291569	-0.172915	0.175173	-0.0896316	k__Bacteria; p__Firmicutes; c__Clostridia; o__Clostridiales; f__Ruminococcaceae; g__Oscillospira; s__
338301	0.000996126	-0.152576	0.1785	-0.0927236	k__Bacteria; p__Firmicutes; c__Clostridia; o__Clostridiales; f__; g__; s__
180974	0.0205531	0.102146	0.180203	0.0986562	k__Bacteria; p__Firmicutes; c__Clostridia; o__Clostridiales; f__Lachnospiraceae; g__; s__
167373	0.000969902	-0.153738	0.181695	-0.0921409	k__Bacteria; p__Firmicutes; c__Clostridia; o__Clostridiales; f__Lachnospiraceae; g__; s__
186416	0.00169001	-0.143256	0.182092	-0.0927804	k__Bacteria; p__Firmicutes; c__Clostridia; o__Clostridiales; f__Lachnospiraceae; g__; s__
163243	0.0163599	-0.103153	0.182439	-0.0941635	k__Bacteria; p__Firmicutes; c__Clostridia; o__Clostridiales; f__Ruminococcaceae; g__Ruminococcus; s__
189937	0.000223399	-0.171715	0.184167	-0.0853734	k__Bacteria; p__Firmicutes; c__Clostridia; o__Clostridiales; f__Ruminococcaceae; g__Faecalibacterium; s__prausnitzii
175642	0.000140999	-0.181447	0.186949	-0.0824422	k__Bacteria; p__Firmicutes; c__Clostridia; o__Clostridiales; f__Lachnospiraceae; g__; s__
188127	0.000500544	-0.161999	0.186949	-0.0885911	k__Bacteria; p__Firmicutes; c__Clostridia; o__Clostridiales; f__; g__; s__
4405423	0.000593169	-0.153041	0.186949	-0.0841872	k__Bacteria; p__Firmicutes; c__Clostridia; o__Clostridiales; f__; g__; s__
186851	0.000988	-0.152505	0.186949	-0.0886038	k__Bacteria; p__Firmicutes; c__Clostridia; o__Clostridiales; f__; g__; s__
2018038	0.00188749	-0.140646	0.186949	-0.0907206	k__Bacteria; p__Firmicutes; c__Clostridia; o__Clostridiales; f__Ruminococcaceae; g__; s__
180528	0.00284752	-0.138182	0.186949	-0.0933341	k__Bacteria; p__Firmicutes; c__Clostridia; o__Clostridiales; f__Ruminococcaceae; g__; s__
3203801	0.00376754	-0.132973	0.186949	-0.0938655	k__Bacteria; p__Firmicutes; c__Clostridia; o__Clostridiales; f__Lachnospiraceae; g__; s__
182874	0.0300549	0.0927837	0.186949	0.0955986	k__Bacteria; p__Bacteroidetes; c__Bacteroidia; o__Bacteroidales; f__Bacteroidaceae; g__Bacteroides; s__
188966	0.0378443	0.085483	0.186949	0.0939689	k__Bacteria; p__Actinobacteria; c__Coriobacteriia; o__Coriobacteriales; f__Coriobacteriaceae; g__; s__
173927	0.000344651	-0.167185	0.18699	-0.0830767	k__Bacteria; p__Firmicutes; c__Clostridia; o__Clostridiales; f__; g__; s__
4337970	0.00284752	-0.133956	0.18699	-0.0903451	k__Bacteria; p__Bacteroidetes; c__Bacteroidia; o__Bacteroidales; f__[Barnesiellaceae]; g__; s__
367946	0.00325735	-0.134857	0.18699	-0.0917507	k__Bacteria; p__Firmicutes; c__Clostridia; o__Clostridiales; f__Ruminococcaceae; g__; s__
4381054	0.00130133	-0.144186	0.187012	-0.0863881	k__Bacteria; p__Firmicutes; c__Clostridia; o__Clostridiales; f__Ruminococcaceae; g__; s__
196957	0.000327087	-0.165817	0.193208	-0.0808637	k__Bacteria; p__Firmicutes; c__Clostridia; o__Clostridiales; f__Ruminococcaceae; g__; s__
189150	0.000988	-0.155156	0.195227	-0.0883447	k__Bacteria; p__Firmicutes; c__Clostridia; o__Clostridiales; f__Ruminococcaceae; g__Ruminococcus; s__
4388068	0.00299829	-0.136191	0.195227	-0.0907233	k__Bacteria; p__Tenericutes; c__Mollicutes; o__RF39; f__; g__; s__
194686	0.00210486	-0.140098	0.196646	-0.0890216	k__Bacteria; p__Firmicutes; c__Clostridia; o__Clostridiales; f__Ruminococcaceae; g__; s__
183579	0.0262381	0.0934375	0.196851	0.0905352	k__Bacteria; p__Bacteroidetes; c__Bacteroidia; o__Bacteroidales; f__Bacteroidaceae; g__Bacteroides; s__
297963	0.000649083	-0.160875	0.199191	-0.085349	k__Bacteria; p__Firmicutes; c__Clostridia; o__Clostridiales; f__; g__; s__
190649	0.000972566	-0.155388	0.199191	-0.0868399	k__Bacteria; p__Firmicutes; c__Clostridia; o__Clostridiales; f__Ruminococcaceae; g__; s__
184320	0.00175213	-0.14442	0.199191	-0.0882306	k__Bacteria; p__Firmicutes; c__Clostridia; o__Clostridiales; f__; g__; s__
4386018	0.00231709	0.141397	0.199191	0.0898216	k__Bacteria; p__Firmicutes; c__Clostridia; o__Clostridiales; f__; g__; s__
2420187	0.00758498	-0.119051	0.199191	-0.0902764	k__Bacteria; p__Firmicutes; c__Clostridia; o__Clostridiales; f__Lachnospiraceae; g__; s__
553150	0.0346936	0.089178	0.199191	0.0913887	k__Bacteria; p__Firmicutes; c__Clostridia; o__Clostridiales; f__Lachnospiraceae; g__Coprococcus; s__
4460021	0.0454034	0.0829843	0.199191	0.0919294	k__Bacteria; p__Firmicutes; c__Clostridia; o__Clostridiales; f__Ruminococcaceae; g__Ruminococcus; s__
207994	0.00982332	0.117626	0.20001	0.0921561	k__Bacteria; p__Firmicutes; c__Clostridia; o__Clostridiales; f__Ruminococcaceae; g__Ruminococcus; s__
185763	0.000134875	-0.185314	0.200168	-0.0773395	k__Bacteria; p__Firmicutes; c__Clostridia; o__Clostridiales; f__Ruminococcaceae; g__Faecalibacterium; s__prausnitzii
197970	0.000320003	-0.164725	0.200168	-0.0774284	k__Bacteria; p__Firmicutes; c__Clostridia; o__Clostridiales; f__Ruminococcaceae; g__; s__
180999	0.000327087	-0.171126	0.200168	-0.0824065	k__Bacteria; p__Firmicutes; c__Clostridia; o__Clostridiales; f__Lachnospiraceae; g__; s__
177047	0.000329886	-0.167994	0.200168	-0.0797939	k__Bacteria; p__Firmicutes; c__Clostridia; o__Clostridiales; f__Lachnospiraceae; g__; s__
4412540	0.000453757	-0.161657	0.200168	-0.0812073	k__Bacteria; p__Firmicutes; c__Clostridia; o__Clostridiales; f__Ruminococcaceae; g__; s__
194001	0.000511378	-0.158548	0.200168	-0.080943	k__Bacteria; p__Firmicutes; c__Clostridia; o__Clostridiales; f__Lachnospiraceae; g__Coprococcus; s__
300620	0.000593169	-0.157305	0.200168	-0.0809776	k__Bacteria; p__Firmicutes; c__Clostridia; o__Clostridiales; f__Ruminococcaceae; g__; s__
579541	0.000996126	-0.153595	0.200168	-0.0851964	k__Bacteria; p__Firmicutes; c__Clostridia; o__Clostridiales; f__Ruminococcaceae; g__; s__
2724175	0.00139475	0.146162	0.200168	0.0837741	k__Bacteria; p__Firmicutes; c__Clostridia; o__Clostridiales; f__Lachnospiraceae; g__; s__
2986828	0.00162511	0.143484	0.200168	0.0845049	k__Bacteria; p__Firmicutes; c__Clostridia; o__Clostridiales; f__Lachnospiraceae; g__; s__
3903651	0.00180739	0.144846	0.200168	0.0862742	k__Bacteria; p__Firmicutes; c__Clostridia; o__Clostridiales; f__Ruminococcaceae; g__Oscillospira; s__
584107	0.00210486	-0.13861	0.200168	-0.0833257	k__Bacteria; p__Firmicutes; c__Clostridia; o__Clostridiales; f__; g__; s__
182603	0.00247761	-0.141294	0.200168	-0.0868418	k__Bacteria; p__Firmicutes; c__Clostridia; o__Clostridiales; f__; g__; s__
187517	0.00299829	-0.136574	0.200168	-0.0883986	k__Bacteria; p__Firmicutes; c__Clostridia; o__Clostridiales; f__[Mogibacteriaceae]; g__; s__
192070	0.00623088	-0.122954	0.200168	-0.0885947	k__Bacteria; p__Bacteroidetes; c__Bacteroidia; o__Bacteroidales; f__Bacteroidaceae; g__Bacteroides; s__
656881	0.00962504	0.115531	0.200168	0.0877997	k__Bacteria; p__Proteobacteria; c__Gammaproteobacteria; o__Enterobacteriales; f__Enterobacteriaceae; g__; s__
185864	0.0102017	-0.113445	0.200168	-0.0878868	k__Bacteria; p__Firmicutes; c__Clostridia; o__Clostridiales; f__Lachnospiraceae; g__; s__
180771	0.0113699	-0.113867	0.200168	-0.0896778	k__Bacteria; p__Firmicutes; c__Clostridia; o__Clostridiales; f__Ruminococcaceae; g__; s__
4370025	0.012698	0.112	0.200168	0.0906766	k__Bacteria; p__Firmicutes; c__Clostridia; o__Clostridiales; f__; g__; s__
221429	0.0335648	0.0896372	0.207737	0.0877997	k__Bacteria; p__Firmicutes; c__Clostridia; o__Clostridiales; f__Ruminococcaceae; g__; s__
199293	0.000450025	-0.169525	0.20796	-0.0828372	k__Bacteria; p__Firmicutes; c__Clostridia; o__Clostridiales; f__Ruminococcaceae; g__; s__
337511	0.00130133	-0.151869	0.209273	-0.0839862	k__Bacteria; p__Firmicutes; c__Clostridia; o__Clostridiales; f__Clostridiaceae; g__; s__
527988	0.0149958	0.108432	0.209273	0.0883526	k__Bacteria; p__Firmicutes; c__Clostridia; o__Clostridiales; f__Eubacteriaceae; g__Anaerofustis; s__
819353	0.00023276	-0.173103	0.210076	-0.0754019	k__Bacteria; p__Firmicutes; c__Clostridia; o__Clostridiales; f__Ruminococcaceae; g__; s__
288810	0.00175213	-0.147095	0.210138	-0.0846442	k__Bacteria; p__Firmicutes; c__Clostridia; o__Clostridiales; f__Ruminococcaceae; g__; s__
197179	0.00201706	-0.143745	0.210138	-0.0844668	k__Bacteria; p__Firmicutes; c__Clostridia; o__Clostridiales; f__Ruminococcaceae; g__; s__
174439	0.000506305	-0.160395	0.211573	-0.079029	k__Bacteria; p__Firmicutes; c__Clostridia; o__Clostridiales; f__Ruminococcaceae; g__Faecalibacterium; s__prausnitzii
357028	0.0064771	-0.125659	0.211573	-0.0865098	k__Bacteria; p__Firmicutes; c__Clostridia; o__Clostridiales; f__; g__; s__
36378	0.00223443	-0.138191	0.216011	-0.0811545	k__Bacteria; p__Firmicutes; c__Clostridia; o__Clostridiales; f__Ruminococcaceae; g__; s__
4479443	0.0266486	-0.0958468	0.216383	-0.0871302	k__Bacteria; p__Firmicutes; c__Clostridia; o__Clostridiales; f__Lachnospiraceae; g__; s__
182911	0.000819643	-0.154935	0.218964	-0.0791797	k__Bacteria; p__Firmicutes; c__Clostridia; o__Clostridiales; f__Ruminococcaceae; g__; s__
196844	0.00371808	-0.134419	0.218964	-0.0842902	k__Bacteria; p__Firmicutes; c__Clostridia; o__Clostridiales; f__Ruminococcaceae; g__; s__
345301	0.00284752	-0.137205	0.22014	-0.0826218	k__Bacteria; p__Firmicutes; c__Clostridia; o__Clostridiales; f__; g__; s__
211907	0.000319	-0.161382	0.220978	-0.0734391	k__Bacteria; p__Firmicutes; c__Clostridia; o__Clostridiales; f__Ruminococcaceae; g__; s__
4364747	0.0108396	-0.113585	0.221565	-0.0841006	k__Bacteria; p__Firmicutes; c__Clostridia; o__Clostridiales; f__Clostridiaceae; g__; s__
182577	0.000365551	-0.1615	0.223949	-0.0734524	k__Bacteria; p__Firmicutes; c__Clostridia; o__Clostridiales; f__Ruminococcaceae; g__; s__
184770	0.00103619	-0.147721	0.223949	-0.0772527	k__Bacteria; p__Firmicutes; c__Clostridia; o__Clostridiales; f__Lachnospiraceae; g__Coprococcus; s__
4324040	0.00286785	-0.135581	0.223949	-0.0810462	k__Bacteria; p__Firmicutes; c__Clostridia; o__Clostridiales; f__Ruminococcaceae; g__; s__
4342104	0.00946173	0.116685	0.223949	0.0838867	k__Bacteria; p__Firmicutes; c__Clostridia; o__Clostridiales; f__Ruminococcaceae; g__Anaerotruncus; s__
199145	0.000365551	-0.171744	0.227413	-0.0778831	k__Bacteria; p__Firmicutes; c__Clostridia; o__Clostridiales; f__Ruminococcaceae; g__Faecalibacterium; s__prausnitzii
191442	0.00053281	-0.157554	0.227413	-0.0745137	k__Bacteria; p__Firmicutes; c__Clostridia; o__Clostridiales; f__Ruminococcaceae; g__; s__
192046	0.00240417	-0.136767	0.227413	-0.0796001	k__Bacteria; p__Firmicutes; c__Clostridia; o__Clostridiales; f__Ruminococcaceae; g__; s__
4468466	0.000291569	-0.168089	0.227791	-0.0717257	k__Bacteria; p__Firmicutes; c__Clostridia; o__Clostridiales; f__Ruminococcaceae; g__; s__
4281639	0.000972566	-0.150793	0.227791	-0.0762189	k__Bacteria; p__Firmicutes; c__Clostridia; o__Clostridiales; f__Lachnospiraceae; g__; s__
192406	0.00128352	-0.14815	0.227791	-0.0785647	k__Bacteria; p__Firmicutes; c__Clostridia; o__Clostridiales; f__Ruminococcaceae; g__; s__
148352	0.0283861	0.0953433	0.227862	0.0852665	k__Bacteria; p__Firmicutes; c__Clostridia; o__Clostridiales; f__Ruminococcaceae; g__; s__
19611	0.000443089	-0.162971	0.22959	-0.0728722	k__Bacteria; p__Firmicutes; c__Clostridia; o__Clostridiales; f__Ruminococcaceae; g__; s__
173876	0.000593169	-0.16077	0.22959	-0.0752048	k__Bacteria; p__Firmicutes; c__Clostridia; o__Clostridiales; f__; g__; s__
328544	0.000576037	-0.156776	0.23193	-0.0734266	k__Bacteria; p__Firmicutes; c__Clostridia; o__Clostridiales; f__Ruminococcaceae; g__; s__
2368865	0.00742504	-0.121705	0.23193	-0.0825072	k__Bacteria; p__Firmicutes; c__Clostridia; o__Clostridiales; f__; g__; s__
292758	0.00180739	-0.141744	0.233563	-0.0773913	k__Bacteria; p__Firmicutes; c__Clostridia; o__Clostridiales; f__; g__; s__
4111715	0.0134664	0.106891	0.233563	0.0805027	k__Bacteria; p__Proteobacteria; c__Gammaproteobacteria; o__Enterobacteriales; f__Enterobacteriaceae; g__; s__
4396292	0.000640207	-0.154515	0.233721	-0.0735423	k__Bacteria; p__Firmicutes; c__Clostridia; o__Clostridiales; f__Ruminococcaceae; g__; s__
363646	0.0191358	-0.102611	0.237166	-0.0823508	k__Bacteria; p__Firmicutes; c__Clostridia; o__Clostridiales; f__Ruminococcaceae; g__Ruminococcus; s__
198198	0.000412434	-0.161304	0.2398	-0.0714835	k__Bacteria; p__Firmicutes; c__Clostridia; o__Clostridiales; f__Ruminococcaceae; g__; s__
191874	0.00183017	-0.145606	0.242519	-0.0779938	k__Bacteria; p__Firmicutes; c__Clostridia; o__Clostridiales; f__Ruminococcaceae; g__Ruminococcus; s__
355424	0.00423892	-0.126116	0.246199	-0.0765141	k__Bacteria; p__Firmicutes; c__Clostridia; o__Clostridiales; f__Lachnospiraceae; g__; s__
179201	0.00624341	-0.126105	0.247476	-0.0807829	k__Bacteria; p__Firmicutes; c__Clostridia; o__Clostridiales; f__Ruminococcaceae; g__; s__
4464533	0.00856784	-0.115983	0.248523	-0.0786757	k__Bacteria; p__Firmicutes; c__Clostridia; o__Clostridiales; f__Lachnospiraceae; g__[Ruminococcus]; s__
195436	0.00141078	-0.145554	0.25225	-0.0748022	k__Bacteria; p__Firmicutes; c__Clostridia; o__Clostridiales; f__Ruminococcaceae; g__; s__
198909	0.00399415	-0.128049	0.254457	-0.076493	k__Bacteria; p__Firmicutes; c__Clostridia; o__Clostridiales; f__Lachnospiraceae; g__Lachnospira; s__
369635	0.0271377	-0.0921065	0.254457	-0.0779999	k__Bacteria; p__Firmicutes; c__Erysipelotrichi; o__Erysipelotrichales; f__Erysipelotrichaceae; g__; s__
304973	0.00151603	-0.144132	0.257509	-0.0742548	k__Bacteria; p__Firmicutes; c__Clostridia; o__Clostridiales; f__Ruminococcaceae; g__Oscillospira; s__
189924	0.00133899	-0.145219	0.258186	-0.072505	k__Bacteria; p__Firmicutes; c__Clostridia; o__Clostridiales; f__Ruminococcaceae; g__; s__
179961	0.0130015	-0.108951	0.258186	-0.0781471	k__Bacteria; p__Firmicutes; c__Clostridia; o__Clostridiales; f__Ruminococcaceae; g__; s__
235424	0.00535586	-0.128315	0.258962	-0.0789374	k__Bacteria; p__Firmicutes; c__Clostridia; o__Clostridiales; f__Clostridiaceae; g__Clostridium; s__
3300804	0.0115515	-0.111179	0.261912	-0.0771459	k__Bacteria; p__Firmicutes; c__Clostridia; o__Clostridiales; f__Lachnospiraceae; g__; s__
592616	0.0200497	0.10081	0.261912	0.0848755	k__Bacteria; p__Firmicutes; c__Erysipelotrichi; o__Erysipelotrichales; f__Erysipelotrichaceae; g__; s__
569244	0.0127516	-0.109484	0.262868	-0.0770222	k__Bacteria; p__Tenericutes; c__Mollicutes; o__RF39; f__; g__; s__
4396297	0.000698682	-0.151898	0.263757	-0.0693642	k__Bacteria; p__Firmicutes; c__Clostridia; o__Clostridiales; f__Lachnospiraceae; g__; s__
211706	0.0236583	0.097169	0.27686	0.076881	k__Bacteria; p__Bacteroidetes; c__Bacteroidia; o__Bacteroidales; f__Bacteroidaceae; g__Bacteroides; s__
2714942	0.00742074	0.119284	0.277193	0.0739706	k__Bacteria; p__Firmicutes; c__Clostridia; o__Clostridiales; f__; g__; s__
2170530	0.0346073	-0.0909808	0.279032	-0.0787481	k__Bacteria; p__Firmicutes; c__Clostridia; o__Clostridiales; f__Lachnospiraceae; g__; s__
581201	0.00129123	-0.147476	0.281998	-0.0701428	k__Bacteria; p__Firmicutes; c__Clostridia; o__Clostridiales; f__Ruminococcaceae; g__; s__
365621	0.00134703	-0.1463	0.281998	-0.0705234	k__Bacteria; p__Firmicutes; c__Clostridia; o__Clostridiales; f__; g__; s__
204126	0.00384246	-0.131302	0.281998	-0.0742445	k__Bacteria; p__Firmicutes; c__Clostridia; o__Clostridiales; f__Ruminococcaceae; g__Oscillospira; s__
3797933	0.00388911	-0.127593	0.281998	-0.0719197	k__Bacteria; p__Firmicutes; c__Clostridia; o__Clostridiales; f__Lachnospiraceae; g__; s__
4347520	0.00605171	0.126856	0.281998	0.075193	k__Bacteria; p__Firmicutes; c__Clostridia; o__Clostridiales; f__; g__; s__
174818	0.000649083	-0.152603	0.282249	-0.0648661	k__Bacteria; p__Firmicutes; c__Clostridia; o__Clostridiales; f__Ruminococcaceae; g__; s__
192370	0.00149257	-0.147292	0.282249	-0.0720638	k__Bacteria; p__Firmicutes; c__Clostridia; o__Clostridiales; f__Ruminococcaceae; g__; s__
185059	0.0175625	0.103413	0.284658	0.0750627	k__Bacteria; p__Firmicutes; c__Clostridia; o__Clostridiales; f__Lachnospiraceae; g__Blautia; s__
181047	0.000593169	-0.154492	0.286184	-0.0652633	k__Bacteria; p__Firmicutes; c__Clostridia; o__Clostridiales; f__Lachnospiraceae; g__Coprococcus; s__
162491	0.00542134	-0.127027	0.286184	-0.073921	k__Bacteria; p__Firmicutes; c__Clostridia; o__Clostridiales; f__Lachnospiraceae; g__; s__
313524	0.000883528	-0.151546	0.290371	-0.0669881	k__Bacteria; p__Firmicutes; c__Clostridia; o__Clostridiales; f__Ruminococcaceae; g__; s__
125624	0.000908583	-0.156707	0.290371	-0.0685003	k__Bacteria; p__Firmicutes; c__Clostridia; o__Clostridiales; f__Lachnospiraceae; g__; s__
195651	0.00119558	-0.148106	0.290371	-0.0683817	k__Bacteria; p__Firmicutes; c__Clostridia; o__Clostridiales; f__Ruminococcaceae; g__; s__
300491	0.0023985	-0.138465	0.290371	-0.0711212	k__Bacteria; p__Firmicutes; c__Clostridia; o__Clostridiales; f__Ruminococcaceae; g__Oscillospira; s__
183439	0.00255841	-0.139923	0.290371	-0.0721291	k__Bacteria; p__Firmicutes; c__Clostridia; o__Clostridiales; f__Ruminococcaceae; g__; s__
4425663	0.00268959	-0.139484	0.290371	-0.0723644	k__Bacteria; p__Firmicutes; c__Clostridia; o__Clostridiales; f__; g__; s__
187267	0.00371808	-0.132983	0.290371	-0.0727335	k__Bacteria; p__Firmicutes; c__Clostridia; o__Clostridiales; f__Ruminococcaceae; g__Oscillospira; s__
186358	0.013753	-0.107758	0.290371	-0.0740776	k__Bacteria; p__Bacteroidetes; c__Bacteroidia; o__Bacteroidales; f__Bacteroidaceae; g__Bacteroides; s__
4391262	0.0309315	0.092118	0.290371	0.0752532	k__Bacteria; p__Proteobacteria; c__Gammaproteobacteria; o__Enterobacteriales; f__Enterobacteriaceae; g__; s__
336063	0.036568	0.0900605	0.290371	0.0766554	k__Bacteria; p__Firmicutes; c__Clostridia; o__Clostridiales; f__Ruminococcaceae; g__; s__
553080	0.000593169	-0.156365	0.290503	-0.0633747	k__Bacteria; p__Firmicutes; c__Clostridia; o__Clostridiales; f__; g__; s__
187917	0.00170974	-0.139676	0.290503	-0.0654866	k__Bacteria; p__Firmicutes; c__Clostridia; o__Clostridiales; f__Ruminococcaceae; g__; s__
360636	0.00268959	-0.136031	0.290503	-0.0692282	k__Bacteria; p__Firmicutes; c__Erysipelotrichi; o__Erysipelotrichales; f__Erysipelotrichaceae; g__; s__
179744	0.00273835	-0.13408	0.290503	-0.0681302	k__Bacteria; p__Firmicutes; c__Clostridia; o__Clostridiales; f__; g__; s__
193477	0.00340458	-0.13021	0.290503	-0.0689762	k__Bacteria; p__Firmicutes; c__Clostridia; o__Clostridiales; f__Lachnospiraceae; g__; s__
184925	0.00384246	-0.133618	0.290503	-0.0723575	k__Bacteria; p__Firmicutes; c__Clostridia; o__Clostridiales; f__; g__; s__
194557	0.00388911	-0.130509	0.290503	-0.0712912	k__Bacteria; p__Firmicutes; c__Clostridia; o__Clostridiales; f__Lachnospiraceae; g__Coprococcus; s__
180572	0.00398919	-0.131182	0.290503	-0.0714671	k__Bacteria; p__Firmicutes; c__Clostridia; o__Clostridiales; f__Ruminococcaceae; g__Faecalibacterium; s__prausnitzii
192749	0.00472445	-0.131238	0.290503	-0.0734397	k__Bacteria; p__Firmicutes; c__Clostridia; o__Clostridiales; f__Ruminococcaceae; g__; s__
34139	0.00749323	-0.120303	0.290503	-0.0725164	k__Bacteria; p__Firmicutes; c__Clostridia; o__Clostridiales; f__; g__; s__
2978122	0.00877955	-0.117516	0.290503	-0.0727612	k__Bacteria; p__Firmicutes; c__Clostridia; o__Clostridiales; f__Ruminococcaceae; g__Oscillospira; s__
146226	0.0120105	-0.112677	0.290503	-0.0730696	k__Bacteria; p__Firmicutes; c__Clostridia; o__Clostridiales; f__; g__; s__
214031	0.0130905	-0.108684	0.290503	-0.0714875	k__Bacteria; p__Bacteroidetes; c__Bacteroidia; o__Bacteroidales; f__Rikenellaceae; g__; s__
132892	0.0370176	0.0885251	0.290503	0.0747629	k__Bacteria; p__Firmicutes; c__Clostridia; o__Clostridiales; f__Lachnospiraceae; g__; s__
178117	0.00210486	-0.142079	0.292916	-0.0677982	k__Bacteria; p__Firmicutes; c__Clostridia; o__Clostridiales; f__Ruminococcaceae; g__Ruminococcus; s__
178799	0.0142216	-0.109239	0.292916	-0.0729	k__Bacteria; p__Firmicutes; c__Clostridia; o__Clostridiales; f__Ruminococcaceae; g__; s__
187385	0.0463664	0.0818482	0.292916	0.0734132	k__Bacteria; p__Firmicutes; c__Clostridia; o__Clostridiales; f__Lachnospiraceae; g__Blautia; s__
192720	0.00398919	-0.132661	0.296348	-0.0702564	k__Bacteria; p__Firmicutes; c__Clostridia; o__Clostridiales; f__Ruminococcaceae; g__; s__
179512	0.00657417	-0.121054	0.296348	-0.0697991	k__Bacteria; p__Firmicutes; c__Clostridia; o__Clostridiales; f__Clostridiaceae; g__SMB53; s__
181161	0.00866095	-0.120142	0.296348	-0.0729317	k__Bacteria; p__Firmicutes; c__Clostridia; o__Clostridiales; f__Ruminococcaceae; g__; s__
529979	0.021922	-0.0914742	0.296348	-0.0666703	k__Bacteria; p__Firmicutes; c__Erysipelotrichi; o__Erysipelotrichales; f__Erysipelotrichaceae; g__; s__
191180	0.0241883	-0.094046	0.30255	-0.0696322	k__Bacteria; p__Firmicutes; c__Clostridia; o__Clostridiales; f__Ruminococcaceae; g__; s__
4435655	0.02444	-0.095038	0.30255	-0.0708074	k__Bacteria; p__Proteobacteria; c__Alphaproteobacteria; o__RF32; f__; g__; s__
177792	0.000848332	-0.155076	0.305361	-0.065106	k__Bacteria; p__Firmicutes; c__Clostridia; o__Clostridiales; f__; g__; s__
175148	0.00273485	-0.139082	0.305361	-0.0692137	k__Bacteria; p__Firmicutes; c__Clostridia; o__Clostridiales; f__Ruminococcaceae; g__; s__
197499	0.00123105	-0.14801	0.308623	-0.0648874	k__Bacteria; p__Firmicutes; c__Clostridia; o__Clostridiales; f__Ruminococcaceae; g__; s__
294791	0.0038248	-0.132916	0.308623	-0.0686093	k__Bacteria; p__Firmicutes; c__Clostridia; o__Clostridiales; f__Lachnospiraceae; g__Coprococcus; s__
4302904	0.0135077	-0.10901	0.308623	-0.0703275	k__Bacteria; p__Bacteroidetes; c__Bacteroidia; o__Bacteroidales; f__Bacteroidaceae; g__Bacteroides; s__
4416614	0.0177409	-0.10284	0.308623	-0.0695762	k__Bacteria; p__Bacteroidetes; c__Bacteroidia; o__Bacteroidales; f__Bacteroidaceae; g__Bacteroides; s__
4326080	0.0158545	-0.106337	0.308683	-0.0706139	k__Bacteria; p__Firmicutes; c__Clostridia; o__Clostridiales; f__Clostridiaceae; g__Clostridium; s__
340711	0.0011103	-0.148478	0.313107	-0.0631844	k__Bacteria; p__Firmicutes; c__Clostridia; o__Clostridiales; f__Ruminococcaceae; g__; s__
332185	0.0035639	-0.129607	0.313107	-0.0660166	k__Bacteria; p__Firmicutes; c__Clostridia; o__Clostridiales; f__Ruminococcaceae; g__; s__
180401	0.00214006	-0.140453	0.314991	-0.0658557	k__Bacteria; p__Firmicutes; c__Clostridia; o__Clostridiales; f__Lachnospiraceae; g__; s__
3924627	0.00270649	-0.135078	0.314991	-0.0651942	k__Bacteria; p__Firmicutes; c__Clostridia; o__Clostridiales; f__Lachnospiraceae; g__; s__
185428	0.00208231	-0.141517	0.315616	-0.0654156	k__Bacteria; p__Firmicutes; c__Clostridia; o__Clostridiales; f__Ruminococcaceae; g__; s__
3272764	0.00371808	-0.128436	0.315616	-0.06453	k__Bacteria; p__Firmicutes; c__Clostridia; o__Clostridiales; f__Lachnospiraceae; g__; s__
198209	0.013894	-0.107108	0.315616	-0.0683151	k__Bacteria; p__Firmicutes; c__Clostridia; o__Clostridiales; f__Clostridiaceae; g__SMB53; s__
843569	0.00640766	-0.124575	0.315847	-0.0678199	k__Bacteria; p__Firmicutes; c__Clostridia; o__Clostridiales; f__Peptococcaceae; g__; s__
163494	0.00127359	-0.148734	0.316404	-0.0631473	k__Bacteria; p__Firmicutes; c__Clostridia; o__Clostridiales; f__Lachnospiraceae; g__; s__
194371	0.00143629	-0.146315	0.318091	-0.064499	k__Bacteria; p__Firmicutes; c__Clostridia; o__Clostridiales; f__Lachnospiraceae; g__Blautia; s__
591439	0.00539365	-0.126674	0.323229	-0.0664191	k__Bacteria; p__Firmicutes; c__Clostridia; o__Clostridiales; f__[Mogibacteriaceae]; g__; s__
4356065	0.0149473	-0.103457	0.32479	-0.065452	k__Bacteria; p__Firmicutes; c__Clostridia; o__Clostridiales; f__Lachnospiraceae; g__; s__
2272791	0.00995516	-0.115715	0.325046	-0.0676126	k__Bacteria; p__Firmicutes; c__Clostridia; o__Clostridiales; f__Clostridiaceae; g__; s__
147702	0.00371808	-0.131864	0.326536	-0.0653181	k__Bacteria; p__Firmicutes; c__Clostridia; o__Clostridiales; f__Ruminococcaceae; g__Faecalibacterium; s__prausnitzii
181059	0.00178632	-0.143502	0.327906	-0.0626397	k__Bacteria; p__Firmicutes; c__Clostridia; o__Clostridiales; f__; g__; s__
4414476	0.00613129	-0.122463	0.327906	-0.0656595	k__Bacteria; p__Firmicutes; c__Clostridia; o__Clostridiales; f__Ruminococcaceae; g__; s__
190961	0.00293741	-0.13585	0.329536	-0.0636899	k__Bacteria; p__Firmicutes; c__Clostridia; o__Clostridiales; f__Lachnospiraceae; g__; s__
4451899	0.00471316	-0.130614	0.329536	-0.0661356	k__Bacteria; p__Firmicutes; c__Clostridia; o__Clostridiales; f__Lachnospiraceae; g__; s__
3308041	0.00651052	-0.121421	0.329546	-0.0651572	k__Bacteria; p__Firmicutes; c__Clostridia; o__Clostridiales; f__; g__; s__
4202174	0.0015678	-0.145053	0.329941	-0.0607895	k__Bacteria; p__Firmicutes; c__Clostridia; o__Clostridiales; f__Clostridiaceae; g__; s__
2157225	0.0164718	-0.106541	0.329941	-0.0677811	k__Bacteria; p__Firmicutes; c__Clostridia; o__Clostridiales; f__Clostridiaceae; g__; s__
4428714	0.017323	-0.106154	0.329941	-0.068248	k__Bacteria; p__Tenericutes; c__Mollicutes; o__RF39; f__; g__; s__
1024529	0.0278571	-0.0948886	0.329941	-0.0683714	k__Bacteria; p__Firmicutes; c__Clostridia; o__Clostridiales; f__Clostridiaceae; g__; s__
3801267	0.0376356	-0.0880066	0.329941	-0.0684008	k__Bacteria; p__Firmicutes; c__Clostridia; o__Clostridiales; f__Veillonellaceae; g__Veillonella; s__parvula
4385326	0.00758498	-0.121028	0.330235	-0.066254	k__Bacteria; p__Firmicutes; c__Clostridia; o__Clostridiales; f__; g__; s__
1952	0.0198821	-0.103608	0.330235	-0.0684963	k__Bacteria; p__Bacteroidetes; c__Bacteroidia; o__Bacteroidales; f__Porphyromonadaceae; g__Parabacteroides; s__
181269	0.0285931	-0.0931008	0.330235	-0.0672328	k__Bacteria; p__Firmicutes; c__Clostridia; o__Clostridiales; f__Lachnospiraceae; g__Coprococcus; s__
310979	0.00161455	-0.144815	0.335593	-0.0612665	k__Bacteria; p__Firmicutes; c__Clostridia; o__Clostridiales; f__; g__; s__
194297	0.00710339	-0.122254	0.33931	-0.064905	k__Bacteria; p__Firmicutes; c__Clostridia; o__Clostridiales; f__Ruminococcaceae; g__Ruminococcus; s__
199286	0.000755771	-0.151497	0.345955	-0.0553669	k__Bacteria; p__Firmicutes; c__Clostridia; o__Clostridiales; f__; g__; s__
4396656	0.0137458	-0.110027	0.345955	-0.0657138	k__Bacteria; p__Firmicutes; c__Clostridia; o__Clostridiales; f__Clostridiaceae; g__; s__
181644	0.0124655	-0.112333	0.347533	-0.0597892	k__Bacteria; p__Firmicutes; c__Clostridia; o__Clostridiales; f__; g__; s__
193667	0.0127516	-0.109897	0.347533	-0.0649051	k__Bacteria; p__Firmicutes; c__Clostridia; o__Clostridiales; f__Ruminococcaceae; g__Faecalibacterium; s__
3186216	0.0257426	-0.0972449	0.347533	-0.0666974	k__Bacteria; p__Firmicutes; c__Clostridia; o__Clostridiales; f__Lachnospiraceae; g__; s__
336559	0.0396845	-0.08559	0.347658	-0.0653887	k__Bacteria; p__Bacteroidetes; c__Bacteroidia; o__Bacteroidales; f__Bacteroidaceae; g__Bacteroides; s__
4425571	0.0339943	0.0885628	0.350583	0.0647489	k__Bacteria; p__Proteobacteria; c__Gammaproteobacteria; o__Enterobacteriales; f__Enterobacteriaceae; g__; s__
4330852	0.00877757	-0.117021	0.355491	-0.0613851	k__Bacteria; p__Firmicutes; c__Clostridia; o__Clostridiales; f__Ruminococcaceae; g__Oscillospira; s__
358712	0.0115515	-0.112592	0.355491	-0.0634592	k__Bacteria; p__Firmicutes; c__Clostridia; o__Clostridiales; f__Lachnospiraceae; g__; s__
4476780	0.0405544	-0.0838096	0.355491	-0.0640412	k__Bacteria; p__Bacteroidetes; c__Bacteroidia; o__Bacteroidales; f__Rikenellaceae; g__; s__
177697	0.00130133	-0.145995	0.356243	-0.058831	k__Bacteria; p__Firmicutes; c__Clostridia; o__Clostridiales; f__Ruminococcaceae; g__; s__
177134	0.00141078	-0.144584	0.358273	-0.057098	k__Bacteria; p__Firmicutes; c__Clostridia; o__Clostridiales; f__Ruminococcaceae; g__; s__
522433	0.00749983	-0.120513	0.359692	-0.0624996	k__Bacteria; p__Firmicutes; c__Clostridia; o__Clostridiales; f__; g__; s__
593422	0.00995516	-0.117321	0.359692	-0.0637512	k__Bacteria; p__Firmicutes; c__Clostridia; o__Clostridiales; f__; g__; s__
339566	0.0108396	-0.114756	0.359692	-0.0629674	k__Bacteria; p__Firmicutes; c__Clostridia; o__Clostridiales; f__Ruminococcaceae; g__; s__
363430	0.0316096	-0.0915238	0.362752	-0.0637845	k__Bacteria; p__Firmicutes; c__Clostridia; o__Clostridiales; f__; g__; s__
190169	0.000990814	-0.151274	0.362966	-0.055523	k__Bacteria; p__Firmicutes; c__Clostridia; o__Clostridiales; f__Ruminococcaceae; g__Faecalibacterium; s__prausnitzii
4301511	0.000933862	-0.15434	0.364476	-0.0565806	k__Bacteria; p__Firmicutes; c__Clostridia; o__Clostridiales; f__; g__; s__
4383953	0.0150085	-0.103662	0.370402	-0.0595762	k__Bacteria; p__Firmicutes; c__Clostridia; o__Clostridiales; f__Clostridiaceae; g__; s__
174695	0.00279788	-0.138829	0.370623	-0.0588862	k__Bacteria; p__Firmicutes; c__Clostridia; o__Clostridiales; f__Lachnospiraceae; g__; s__
199761	0.00284752	-0.136777	0.370623	-0.0585221	k__Bacteria; p__Firmicutes; c__Clostridia; o__Clostridiales; f__Ruminococcaceae; g__; s__
4349261	0.00303218	-0.133806	0.370623	-0.0577593	k__Bacteria; p__Firmicutes; c__Clostridia; o__Clostridiales; f__Lachnospiraceae; g__; s__
183220	0.00881767	-0.118828	0.370623	-0.0607889	k__Bacteria; p__Firmicutes; c__Clostridia; o__Clostridiales; f__; g__; s__
183267	0.013216	-0.110473	0.370623	-0.0614579	k__Bacteria; p__Firmicutes; c__Clostridia; o__Clostridiales; f__Lachnospiraceae; g__; s__
176753	0.0205531	-0.10143	0.370623	-0.062371	k__Bacteria; p__Firmicutes; c__Clostridia; o__Clostridiales; f__Ruminococcaceae; g__; s__
197458	0.0212642	-0.0989768	0.370623	-0.0613515	k__Bacteria; p__Firmicutes; c__Clostridia; o__Clostridiales; f__Lachnospiraceae; g__[Ruminococcus]; s__
187447	0.0215866	-0.0990315	0.370623	-0.0615993	k__Bacteria; p__Firmicutes; c__Clostridia; o__Clostridiales; f__Lachnospiraceae; g__Roseburia; s__
114510	0.0298547	0.0946672	0.370623	0.0639537	k__Bacteria; p__Proteobacteria; c__Gammaproteobacteria; o__Enterobacteriales; f__Enterobacteriaceae; g__; s__
176865	0.0341649	-0.0890846	0.370623	-0.0625275	k__Bacteria; p__Firmicutes; c__Clostridia; o__Clostridiales; f__; g__; s__
191148	0.00789477	-0.121686	0.371308	-0.0611426	k__Bacteria; p__Firmicutes; c__Clostridia; o__Clostridiales; f__Ruminococcaceae; g__; s__
166689	0.012612	-0.111678	0.371308	-0.0609897	k__Bacteria; p__Firmicutes; c__Clostridia; o__Clostridiales; f__Ruminococcaceae; g__; s__
190913	0.0228439	-0.0956582	0.371308	-0.0598014	k__Bacteria; p__Bacteroidetes; c__Bacteroidia; o__Bacteroidales; f__Bacteroidaceae; g__Bacteroides; s__
3887769	0.0455332	0.0831971	0.372813	0.0626021	k__Bacteria; p__Bacteroidetes; c__Bacteroidia; o__Bacteroidales; f__Bacteroidaceae; g__Bacteroides; s__
191792	0.00371808	-0.134485	0.374444	-0.0597602	k__Bacteria; p__Firmicutes; c__Clostridia; o__Clostridiales; f__Ruminococcaceae; g__; s__
771181	0.0103375	-0.115919	0.374444	-0.0604476	k__Bacteria; p__Firmicutes; c__Clostridia; o__Clostridiales; f__Ruminococcaceae; g__; s__
185141	0.0423751	-0.0843545	0.37668	-0.0618414	k__Bacteria; p__Firmicutes; c__Clostridia; o__Clostridiales; f__Ruminococcaceae; g__; s__
363029	0.0137458	-0.107149	0.378996	-0.0584639	k__Bacteria; p__Firmicutes; c__Clostridia; o__Clostridiales; f__Lachnospiraceae; g__Blautia; s__
3537197	0.00287298	-0.13787	0.381916	-0.056771	k__Bacteria; p__Firmicutes; c__Clostridia; o__Clostridiales; f__Lachnospiraceae; g__Anaerostipes; s__
537219	0.00652696	-0.123526	0.383446	-0.0576367	k__Bacteria; p__Firmicutes; c__Clostridia; o__Clostridiales; f__; g__; s__
582123	0.00758498	-0.123156	0.383446	-0.0586936	k__Bacteria; p__Firmicutes; c__Clostridia; o__Clostridiales; f__; g__; s__
308498	0.0114127	-0.112143	0.383446	-0.0581794	k__Bacteria; p__Firmicutes; c__Clostridia; o__Clostridiales; f__Ruminococcaceae; g__; s__
180552	0.0115515	-0.114504	0.383446	-0.0592294	k__Bacteria; p__Firmicutes; c__Clostridia; o__Clostridiales; f__Clostridiaceae; g__; s__
306299	0.0396845	0.0859114	0.383704	0.0604254	k__Bacteria; p__Firmicutes; c__Clostridia; o__Clostridiales; f__Lachnospiraceae; g__; s__
161109	0.018275	-0.102899	0.384703	-0.058788	k__Bacteria; p__Firmicutes; c__Clostridia; o__Clostridiales; f__Ruminococcaceae; g__; s__
4364405	0.00170201	-0.142895	0.385188	-0.0530307	k__Bacteria; p__Firmicutes; c__Clostridia; o__Clostridiales; f__Ruminococcaceae; g__; s__
191214	0.010368	-0.115865	0.385537	-0.0586139	k__Bacteria; p__Firmicutes; c__Clostridia; o__Clostridiales; f__Lachnospiraceae; g__; s__
4372528	0.0150085	-0.109178	0.385537	-0.0592974	k__Bacteria; p__Firmicutes; c__Clostridia; o__Clostridiales; f__; g__; s__
208479	0.0167793	-0.107462	0.385537	-0.0602337	k__Bacteria; p__Bacteroidetes; c__Bacteroidia; o__Bacteroidales; f__[Odoribacteraceae]; g__Butyricimonas; s__
180509	0.00921024	-0.118441	0.388425	-0.0583098	k__Bacteria; p__Firmicutes; c__Clostridia; o__Clostridiales; f__Ruminococcaceae; g__Ruminococcus; s__
3931537	0.0279448	-0.0951157	0.388479	-0.0596359	k__Bacteria; p__Firmicutes; c__Clostridia; o__Clostridiales; f__Clostridiaceae; g__Clostridium; s__
366794	0.00341416	-0.128776	0.391416	-0.0530389	k__Bacteria; p__Firmicutes; c__Clostridia; o__Clostridiales; f__Ruminococcaceae; g__; s__
334336	0.0249211	-0.0967911	0.394435	-0.058275	k__Bacteria; p__Firmicutes; c__Clostridia; o__Clostridiales; f__Ruminococcaceae; g__; s__
193946	0.00519401	-0.127907	0.398551	-0.0552762	k__Bacteria; p__Firmicutes; c__Clostridia; o__Clostridiales; f__Lachnospiraceae; g__Blautia; s__
174019	0.0140362	-0.110375	0.398551	-0.0576137	k__Bacteria; p__Firmicutes; c__Clostridia; o__Clostridiales; f__Lachnospiraceae; g__Coprococcus; s__
184394	0.0155444	-0.107914	0.398551	-0.0578453	k__Bacteria; p__Firmicutes; c__Clostridia; o__Clostridiales; f__Lachnospiraceae; g__; s__
192625	0.0201228	-0.100375	0.398551	-0.0568921	k__Bacteria; p__Firmicutes; c__Clostridia; o__Clostridiales; f__Lachnospiraceae; g__; s__
3609545	0.0370176	-0.0865952	0.398551	-0.0572221	k__Bacteria; p__Firmicutes; c__Clostridia; o__Clostridiales; f__; g__; s__
324894	0.00651052	-0.125038	0.40118	-0.0560642	k__Bacteria; p__Firmicutes; c__Clostridia; o__Clostridiales; f__Ruminococcaceae; g__; s__
181754	0.00175213	-0.139521	0.403871	-0.0496371	k__Bacteria; p__Firmicutes; c__Clostridia; o__Clostridiales; f__Ruminococcaceae; g__; s__
176980	0.00454923	-0.128084	0.403871	-0.0539676	k__Bacteria; p__Firmicutes; c__Clostridia; o__Clostridiales; f__Lachnospiraceae; g__Dorea; s__
183970	0.00846944	-0.116751	0.403871	-0.0548217	k__Bacteria; p__Firmicutes; c__Clostridia; o__Clostridiales; f__Lachnospiraceae; g__; s__
2072645	0.0310425	0.0924031	0.403871	0.0576034	k__Bacteria; p__Proteobacteria; c__Gammaproteobacteria; o__Enterobacteriales; f__Enterobacteriaceae; g__; s__
191052	0.00371808	-0.131266	0.404308	-0.0529021	k__Bacteria; p__Firmicutes; c__Clostridia; o__Clostridiales; f__Lachnospiraceae; g__; s__
316732	0.00399562	-0.128885	0.40747	-0.0522709	k__Bacteria; p__Firmicutes; c__Clostridia; o__Clostridiales; f__Lachnospiraceae; g__Lachnospira; s__
188047	0.00735121	-0.116398	0.40747	-0.0527366	k__Bacteria; p__Firmicutes; c__Clostridia; o__Clostridiales; f__Lachnospiraceae; g__Coprococcus; s__
3195500	0.0125937	-0.110068	0.40747	-0.0549155	k__Bacteria; p__Firmicutes; c__Clostridia; o__Clostridiales; f__Lachnospiraceae; g__; s__
730906	0.0238458	-0.0977091	0.40747	-0.0562545	k__Bacteria; p__Firmicutes; c__Clostridia; o__Clostridiales; f__Ruminococcaceae; g__; s__
4472091	0.03413	0.0914494	0.407909	0.0572106	k__Bacteria; p__Firmicutes; c__Clostridia; o__Clostridiales; f__Ruminococcaceae; g__Ruminococcus; s__
355510	0.00661968	-0.123192	0.411702	-0.0540657	k__Bacteria; p__Firmicutes; c__Clostridia; o__Clostridiales; f__Ruminococcaceae; g__; s__
181139	0.00208231	-0.139109	0.411719	-0.0500296	k__Bacteria; p__Firmicutes; c__Clostridia; o__Clostridiales; f__Ruminococcaceae; g__Faecalibacterium; s__prausnitzii
1102370	0.00661808	-0.122276	0.411719	-0.0524272	k__Bacteria; p__Firmicutes; c__Clostridia; o__Clostridiales; f__Ruminococcaceae; g__; s__
181918	0.00839955	-0.112428	0.411719	-0.0510463	k__Bacteria; p__Firmicutes; c__Clostridia; o__Clostridiales; f__Lachnospiraceae; g__Coprococcus; s__
350503	0.0123795	-0.112509	0.411719	-0.0546998	k__Bacteria; p__Firmicutes; c__Clostridia; o__Clostridiales; f__Ruminococcaceae; g__; s__
4466275	0.0429235	-0.0852503	0.411719	-0.0567316	k__Bacteria; p__Firmicutes; c__Clostridia; o__Clostridiales; f__Ruminococcaceae; g__; s__
352347	0.00208231	-0.138599	0.413867	-0.0490273	k__Bacteria; p__Firmicutes; c__Clostridia; o__Clostridiales; f__Ruminococcaceae; g__; s__
181204	0.00371808	-0.130871	0.413867	-0.0510536	k__Bacteria; p__Firmicutes; c__Clostridia; o__Clostridiales; f__Ruminococcaceae; g__; s__
191153	0.00392109	-0.133191	0.413867	-0.0532352	k__Bacteria; p__Firmicutes; c__Clostridia; o__Clostridiales; f__Ruminococcaceae; g__; s__
189176	0.00538685	-0.125429	0.413867	-0.0519459	k__Bacteria; p__Firmicutes; c__Clostridia; o__Clostridiales; f__Lachnospiraceae; g__[Ruminococcus]; s__gnavus
3805518	0.013894	-0.109333	0.413867	-0.0539863	k__Bacteria; p__Firmicutes; c__Clostridia; o__Clostridiales; f__Clostridiaceae; g__SMB53; s__
4331782	0.0165731	-0.102363	0.413867	-0.0526227	k__Bacteria; p__Firmicutes; c__Clostridia; o__Clostridiales; f__Lachnospiraceae; g__; s__
287790	0.0173019	-0.103871	0.413867	-0.0539386	k__Bacteria; p__Firmicutes; c__Clostridia; o__Clostridiales; f__Ruminococcaceae; g__; s__
182886	0.0178167	-0.102354	0.413867	-0.0539918	k__Bacteria; p__Bacteroidetes; c__Bacteroidia; o__Bacteroidales; f__Bacteroidaceae; g__Bacteroides; s__uniformis
4094259	0.0301895	-0.0921015	0.413867	-0.054118	k__Bacteria; p__Firmicutes; c__Clostridia; o__Clostridiales; f__Ruminococcaceae; g__; s__
4333897	0.0387022	0.0863707	0.413867	0.0552888	k__Bacteria; p__Proteobacteria; c__Gammaproteobacteria; o__Enterobacteriales; f__Enterobacteriaceae; g__; s__
193191	0.00895839	-0.117898	0.414244	-0.0532845	k__Bacteria; p__Firmicutes; c__Clostridia; o__Clostridiales; f__Lachnospiraceae; g__Lachnospira; s__
176785	0.0105233	-0.114035	0.414244	-0.0654745	k__Bacteria; p__Firmicutes; c__Clostridia; o__Clostridiales; f__Ruminococcaceae; g__; s__
232030	0.0174185	-0.104211	0.414244	-0.0538556	k__Bacteria; p__Firmicutes; c__Clostridia; o__Clostridiales; f__Lachnospiraceae; g__Coprococcus; s__
389371	0.0166554	-0.0984906	0.415138	-0.0499327	k__Bacteria; p__Firmicutes; c__Clostridia; o__Clostridiales; f__; g__; s__
182089	0.00270649	-0.136585	0.418484	-0.0494682	k__Bacteria; p__Firmicutes; c__Clostridia; o__Clostridiales; f__Ruminococcaceae; g__; s__
2318497	0.023738	-0.0969532	0.418484	-0.0497144	k__Bacteria; p__Firmicutes; c__Clostridia; o__Clostridiales; f__Clostridiaceae; g__; s__
4367187	0.0297889	-0.0945552	0.42077	-0.0545947	k__Bacteria; p__Firmicutes; c__Clostridia; o__Clostridiales; f__Peptostreptococcaceae; g__; s__
4427290	0.0438758	-0.0830482	0.425227	-0.0536568	k__Bacteria; p__Firmicutes; c__Clostridia; o__Clostridiales; f__Ruminococcaceae; g__; s__
4398588	0.02444	-0.0978306	0.431213	-0.0531112	k__Bacteria; p__Firmicutes; c__Clostridia; o__Clostridiales; f__Ruminococcaceae; g__; s__
302300	0.0196848	-0.100723	0.432178	-0.0509596	k__Bacteria; p__Firmicutes; c__Clostridia; o__Clostridiales; f__Ruminococcaceae; g__; s__
320627	0.00758498	-0.119128	0.436193	-0.0493899	k__Bacteria; p__Firmicutes; c__Clostridia; o__Clostridiales; f__Ruminococcaceae; g__; s__
188863	0.0133121	-0.109586	0.436193	-0.0511149	k__Bacteria; p__Firmicutes; c__Clostridia; o__Clostridiales; f__Ruminococcaceae; g__; s__
197930	0.0461409	-0.0819448	0.436193	-0.0527248	k__Bacteria; p__Firmicutes; c__Clostridia; o__Clostridiales; f__Lachnospiraceae; g__; s__
4403113	0.00839955	-0.119586	0.4368	-0.0507097	k__Bacteria; p__Firmicutes; c__Clostridia; o__Clostridiales; f__Ruminococcaceae; g__Faecalibacterium; s__prausnitzii
193053	0.00398919	-0.131325	0.436886	-0.0496625	k__Bacteria; p__Firmicutes; c__Clostridia; o__Clostridiales; f__Ruminococcaceae; g__; s__
265871	0.00624341	-0.123464	0.436886	-0.0494204	k__Bacteria; p__Firmicutes; c__Clostridia; o__Clostridiales; f__Ruminococcaceae; g__; s__
534766	0.0051398	-0.126888	0.43694	-0.048926	k__Bacteria; p__Firmicutes; c__Clostridia; o__Clostridiales; f__; g__; s__
192308	0.00925518	-0.117597	0.43694	-0.0508953	k__Bacteria; p__Firmicutes; c__Clostridia; o__Clostridiales; f__; g__; s__
194534	0.00982854	-0.116026	0.43694	-0.0504752	k__Bacteria; p__Firmicutes; c__Clostridia; o__Clostridiales; f__Ruminococcaceae; g__; s__
190772	0.00273835	-0.1336	0.438064	-0.0461273	k__Bacteria; p__Firmicutes; c__Clostridia; o__Clostridiales; f__; g__; s__
191361	0.0155444	-0.106482	0.438064	-0.0505998	k__Bacteria; p__Firmicutes; c__Clostridia; o__Clostridiales; f__Lachnospiraceae; g__; s__
4397092	0.0355887	-0.0907496	0.438064	-0.053093	k__Bacteria; p__Actinobacteria; c__Coriobacteriia; o__Coriobacteriales; f__Coriobacteriaceae; g__; s__
185164	0.00613129	-0.12363	0.440347	-0.0478284	k__Bacteria; p__Firmicutes; c__Clostridia; o__Clostridiales; f__Ruminococcaceae; g__; s__
4354235	0.0158016	-0.106269	0.440347	-0.0503693	k__Bacteria; p__Firmicutes; c__Clostridia; o__Clostridiales; f__Lachnospiraceae; g__; s__
179760	0.0213915	-0.0996738	0.440347	-0.0507174	k__Bacteria; p__Firmicutes; c__Clostridia; o__Clostridiales; f__; g__; s__
178018	0.0234286	-0.0996404	0.44068	-0.0517276	k__Bacteria; p__Firmicutes; c__Clostridia; o__Clostridiales; f__Lachnospiraceae; g__; s__
195015	0.0236583	-0.0954532	0.442503	-0.0489945	k__Bacteria; p__Firmicutes; c__Clostridia; o__Clostridiales; f__Lachnospiraceae; g__Lachnospira; s__
175168	0.0341649	-0.091105	0.443516	-0.0518172	k__Bacteria; p__Firmicutes; c__Clostridia; o__Clostridiales; f__; g__; s__
4324985	0.0175625	-0.102914	0.445233	-0.0489915	k__Bacteria; p__Firmicutes; c__Clostridia; o__Clostridiales; f__Ruminococcaceae; g__; s__
1860112	0.0276006	0.0934486	0.447205	0.0496143	k__Bacteria; p__Firmicutes; c__Clostridia; o__Clostridiales; f__Lachnospiraceae; g__; s__
173921	0.0236583	-0.0998422	0.447436	-0.0508206	k__Bacteria; p__Firmicutes; c__Clostridia; o__Clostridiales; f__Clostridiaceae; g__; s__
580629	0.0338275	-0.0885827	0.447436	-0.0491195	k__Bacteria; p__Bacteroidetes; c__Bacteroidia; o__Bacteroidales; f__Bacteroidaceae; g__Bacteroides; s__
192696	0.0350229	-0.0914874	0.447436	-0.0517642	k__Bacteria; p__Firmicutes; c__Clostridia; o__Clostridiales; f__Lachnospiraceae; g__Blautia; s__
175550	0.0360746	-0.0886555	0.449739	-0.0504028	k__Bacteria; p__Firmicutes; c__Clostridia; o__Clostridiales; f__Ruminococcaceae; g__; s__
4332078	0.00516187	-0.125794	0.450224	-0.0451834	k__Bacteria; p__Firmicutes; c__Clostridia; o__Clostridiales; f__Clostridiaceae; g__; s__
192127	0.0103487	-0.111133	0.453811	-0.0463359	k__Bacteria; p__Firmicutes; c__Clostridia; o__Clostridiales; f__Lachnospiraceae; g__; s__
180136	0.00542134	-0.124214	0.455119	-0.0454248	k__Bacteria; p__Firmicutes; c__Clostridia; o__Clostridiales; f__Ruminococcaceae; g__Oscillospira; s__
175184	0.00618629	-0.12295	0.456002	-0.0461018	k__Bacteria; p__Firmicutes; c__Clostridia; o__Clostridiales; f__Ruminococcaceae; g__; s__
309391	0.0183241	-0.102725	0.456002	-0.048558	k__Bacteria; p__Firmicutes; c__Clostridia; o__Clostridiales; f__; g__; s__
4451906	0.00839955	-0.11715	0.456318	-0.0463774	k__Bacteria; p__Firmicutes; c__Clostridia; o__Clostridiales; f__Lachnospiraceae; g__; s__
617098	0.02444	-0.0936579	0.456318	-0.0468252	k__Bacteria; p__Firmicutes; c__Clostridia; o__Clostridiales; f__Ruminococcaceae; g__; s__
2123717	0.0341649	-0.0901624	0.457419	-0.0487804	k__Bacteria; p__Firmicutes; c__Clostridia; o__Clostridiales; f__Lachnospiraceae; g__; s__
305318	0.0118148	-0.110348	0.458423	-0.0462769	k__Bacteria; p__Firmicutes; c__Clostridia; o__Clostridiales; f__Lachnospiraceae; g__; s__
198587	0.00303101	-0.1323	0.459262	-0.0438119	k__Bacteria; p__Firmicutes; c__Clostridia; o__Clostridiales; f__Ruminococcaceae; g__; s__
299302	0.0130905	-0.109727	0.459262	-0.0456454	k__Bacteria; p__Firmicutes; c__Clostridia; o__Clostridiales; f__Lachnospiraceae; g__Blautia; s__
1838560	0.0175625	-0.106334	0.459262	-0.0487026	k__Bacteria; p__Firmicutes; c__Clostridia; o__Clostridiales; f__Clostridiaceae; g__Clostridium; s__
179508	0.0195232	-0.103823	0.459262	-0.0483152	k__Bacteria; p__Firmicutes; c__Clostridia; o__Clostridiales; f__; g__; s__
323135	0.021548	-0.102845	0.459262	-0.0486416	k__Bacteria; p__Firmicutes; c__Clostridia; o__Clostridiales; f__Ruminococcaceae; g__Ruminococcus; s__
187384	0.0188704	-0.102872	0.459645	-0.0476872	k__Bacteria; p__Firmicutes; c__Clostridia; o__Clostridiales; f__Lachnospiraceae; g__; s__
4383922	0.0399589	-0.0861068	0.459645	-0.0486449	k__Bacteria; p__Firmicutes; c__Clostridia; o__Clostridiales; f__Lachnospiraceae; g__; s__
178849	0.040549	-0.0869837	0.45972	-0.0491888	k__Bacteria; p__Firmicutes; c__Clostridia; o__Clostridiales; f__; g__; s__
183224	0.00613129	-0.125715	0.459797	-0.0452593	k__Bacteria; p__Firmicutes; c__Clostridia; o__Clostridiales; f__; g__; s__
355975	0.0162818	-0.104473	0.459797	-0.046536	k__Bacteria; p__Firmicutes; c__Clostridia; o__Clostridiales; f__Lachnospiraceae; g__Lachnospira; s__
178738	0.0335648	-0.0890211	0.46428	-0.0471364	k__Bacteria; p__Firmicutes; c__Clostridia; o__Clostridiales; f__Clostridiaceae; g__; s__
317814	0.00613129	-0.122228	0.464327	-0.0438817	k__Bacteria; p__Firmicutes; c__Clostridia; o__Clostridiales; f__; g__; s__
4437359	0.00348862	-0.129644	0.467399	-0.0420802	k__Bacteria; p__Firmicutes; c__Clostridia; o__Clostridiales; f__Ruminococcaceae; g__Oscillospira; s__
199054	0.00680669	-0.120057	0.467399	-0.0433414	k__Bacteria; p__Firmicutes; c__Clostridia; o__Clostridiales; f__Lachnospiraceae; g__; s__
4375889	0.00995516	-0.114793	0.467399	-0.0448429	k__Bacteria; p__Firmicutes; c__Clostridia; o__Clostridiales; f__Ruminococcaceae; g__; s__
260414	0.0175625	-0.104346	0.467399	-0.0461718	k__Bacteria; p__Firmicutes; c__Clostridia; o__Clostridiales; f__Ruminococcaceae; g__; s__
345354	0.0251046	-0.0949976	0.467399	-0.0458097	k__Bacteria; p__Firmicutes; c__Clostridia; o__Clostridiales; f__; g__; s__
367814	0.0301756	-0.0929322	0.467399	-0.0471055	k__Bacteria; p__Firmicutes; c__Clostridia; o__Clostridiales; f__Ruminococcaceae; g__Anaerotruncus; s__
189381	0.0113667	-0.114576	0.467641	-0.0458153	k__Bacteria; p__Firmicutes; c__Clostridia; o__Clostridiales; f__; g__; s__
177828	0.020631	-0.101097	0.467641	-0.0459551	k__Bacteria; p__Firmicutes; c__Clostridia; o__Clostridiales; f__Lachnospiraceae; g__Anaerostipes; s__
3422630	0.0259207	-0.096709	0.468608	-0.0465909	k__Bacteria; p__Firmicutes; c__Clostridia; o__Clostridiales; f__Ruminococcaceae; g__; s__
327218	0.00441463	-0.128433	0.46982	-0.0421205	k__Bacteria; p__Firmicutes; c__Clostridia; o__Clostridiales; f__Ruminococcaceae; g__; s__
4481613	0.0442502	-0.0824737	0.477201	-0.0457318	k__Bacteria; p__Actinobacteria; c__Coriobacteriia; o__Coriobacteriales; f__Coriobacteriaceae; g__Collinsella; s__aerofaciens
176507	0.00223443	-0.132263	0.478669	-0.0387173	k__Bacteria; p__Firmicutes; c__Clostridia; o__Clostridiales; f__Ruminococcaceae; g__; s__
313593	0.0173019	-0.100888	0.478669	-0.043251	k__Bacteria; p__Firmicutes; c__Clostridia; o__Clostridiales; f__Lachnospiraceae; g__Roseburia; s__
187126	0.0199599	-0.101607	0.478669	-0.0449596	k__Bacteria; p__Firmicutes; c__Clostridia; o__Clostridiales; f__Ruminococcaceae; g__; s__
183804	0.021922	-0.0977308	0.478669	-0.0445937	k__Bacteria; p__Firmicutes; c__Clostridia; o__Clostridiales; f__Lachnospiraceae; g__; s__
195950	0.0295463	-0.0932936	0.478669	-0.0459728	k__Bacteria; p__Firmicutes; c__Clostridia; o__Clostridiales; f__Ruminococcaceae; g__; s__
184238	0.00905002	-0.117215	0.479035	-0.0428528	k__Bacteria; p__Firmicutes; c__Clostridia; o__Clostridiales; f__Lachnospiraceae; g__Blautia; s__
191829	0.0376356	-0.088784	0.479035	-0.0464	k__Bacteria; p__Firmicutes; c__Clostridia; o__Clostridiales; f__Ruminococcaceae; g__; s__
337285	0.0248479	-0.0970847	0.485642	-0.0444518	k__Bacteria; p__Firmicutes; c__Clostridia; o__Clostridiales; f__; g__; s__
184426	0.0188704	-0.100626	0.486902	-0.0426206	k__Bacteria; p__Firmicutes; c__Clostridia; o__Clostridiales; f__Ruminococcaceae; g__; s__
178773	0.0234979	-0.0998264	0.487066	-0.0448616	k__Bacteria; p__Firmicutes; c__Clostridia; o__Clostridiales; f__Ruminococcaceae; g__; s__
2119695	0.00427496	-0.131396	0.487981	-0.0415306	k__Bacteria; p__Firmicutes; c__Clostridia; o__Clostridiales; f__Lachnospiraceae; g__; s__
179400	0.0114054	-0.116568	0.488002	-0.04417	k__Bacteria; p__Firmicutes; c__Clostridia; o__Clostridiales; f__; g__; s__
189645	0.0201798	-0.101336	0.488002	-0.0439078	k__Bacteria; p__Firmicutes; c__Clostridia; o__Clostridiales; f__Ruminococcaceae; g__; s__
179018	0.0419428	-0.0861694	0.488002	-0.045252	k__Bacteria; p__Firmicutes; c__Erysipelotrichi; o__Erysipelotrichales; f__Erysipelotrichaceae; g__[Eubacterium]; s__biforme
191683	0.0395516	-0.084905	0.488926	-0.043781	k__Bacteria; p__Firmicutes; c__Clostridia; o__Clostridiales; f__Lachnospiraceae; g__[Ruminococcus]; s__gnavus
350189	0.00740252	-0.120858	0.489229	-0.0411243	k__Bacteria; p__Firmicutes; c__Clostridia; o__Clostridiales; f__Ruminococcaceae; g__; s__
184678	0.00839206	-0.117895	0.489229	-0.040829	k__Bacteria; p__Firmicutes; c__Clostridia; o__Clostridiales; f__Ruminococcaceae; g__Faecalibacterium; s__prausnitzii
192536	0.00983752	-0.1131	0.489229	-0.0408539	k__Bacteria; p__Firmicutes; c__Clostridia; o__Clostridiales; f__Lachnospiraceae; g__; s__
181176	0.00995516	-0.116288	0.489229	-0.0428607	k__Bacteria; p__Firmicutes; c__Clostridia; o__Clostridiales; f__Lachnospiraceae; g__Coprococcus; s__
192634	0.0113931	-0.118056	0.489229	-0.0428417	k__Bacteria; p__Firmicutes; c__Clostridia; o__Clostridiales; f__Lachnospiraceae; g__Blautia; s__
105287	0.0137458	-0.109142	0.489229	-0.0421441	k__Bacteria; p__Firmicutes; c__Clostridia; o__Clostridiales; f__Ruminococcaceae; g__; s__
16340	0.0230748	-0.100104	0.489229	-0.0433503	k__Bacteria; p__Firmicutes; c__Clostridia; o__Clostridiales; f__Lachnospiraceae; g__; s__
168439	0.0238342	0.0983602	0.489229	0.042776	k__Bacteria; p__Firmicutes; c__Clostridia; o__Clostridiales; f__Ruminococcaceae; g__; s__
183207	0.0298718	0.0911087	0.489229	0.0427245	k__Bacteria; p__Firmicutes; c__Clostridia; o__Clostridiales; f__Ruminococcaceae; g__; s__
174614	0.0353427	-0.0898182	0.489229	-0.0443046	k__Bacteria; p__Firmicutes; c__Clostridia; o__Clostridiales; f__Ruminococcaceae; g__Ruminococcus; s__
2840201	0.0428335	-0.0839432	0.489229	-0.0439502	k__Bacteria; p__Firmicutes; c__Clostridia; o__Clostridiales; f__Clostridiaceae; g__Clostridium; s__
178016	0.049055	-0.0813285	0.489229	-0.0441704	k__Bacteria; p__Firmicutes; c__Clostridia; o__Clostridiales; f__Lachnospiraceae; g__[Ruminococcus]; s__
177037	0.00477517	-0.129422	0.508324	-0.03916	k__Bacteria; p__Firmicutes; c__Clostridia; o__Clostridiales; f__Lachnospiraceae; g__Blautia; s__
185034	0.0122688	-0.108034	0.508324	-0.0382824	k__Bacteria; p__Firmicutes; c__Clostridia; o__Clostridiales; f__; g__; s__
364227	0.0137458	-0.106524	0.508324	-0.0397084	k__Bacteria; p__Firmicutes; c__Clostridia; o__Clostridiales; f__; g__; s__
191108	0.0160284	-0.107326	0.508324	-0.0411208	k__Bacteria; p__Firmicutes; c__Clostridia; o__Clostridiales; f__; g__; s__
192462	0.0201228	-0.103728	0.508324	-0.0416594	k__Bacteria; p__Firmicutes; c__Clostridia; o__Clostridiales; f__; g__; s__
1679707	0.0239338	-0.0958605	0.508324	-0.040697	k__Bacteria; p__Firmicutes; c__Clostridia; o__Clostridiales; f__Ruminococcaceae; g__; s__
198930	0.0249211	-0.0967782	0.508324	-0.0413088	k__Bacteria; p__Firmicutes; c__Clostridia; o__Clostridiales; f__Lachnospiraceae; g__; s__
4478840	0.0252601	-0.0954336	0.508324	-0.040902	k__Bacteria; p__Firmicutes; c__Clostridia; o__Clostridiales; f__Clostridiaceae; g__; s__
322571	0.0289221	-0.0955404	0.508324	-0.0418837	k__Bacteria; p__Firmicutes; c__Clostridia; o__Clostridiales; f__; g__; s__
185411	0.0322674	-0.0881881	0.508324	-0.039761	k__Bacteria; p__Firmicutes; c__Clostridia; o__Clostridiales; f__Lachnospiraceae; g__Roseburia; s__
304779	0.0345224	-0.088341	0.508324	-0.040426	k__Bacteria; p__Firmicutes; c__Clostridia; o__Clostridiales; f__Clostridiaceae; g__Clostridium; s__perfringens
4381092	0.0376356	-0.0896641	0.508324	-0.0429408	k__Bacteria; p__Firmicutes; c__Clostridia; o__Clostridiales; f__Clostridiaceae; g__; s__
178478	0.0405544	-0.0819327	0.508324	-0.0395586	k__Bacteria; p__Bacteroidetes; c__Bacteroidia; o__Bacteroidales; f__Bacteroidaceae; g__Bacteroides; s__
300618	0.0346133	-0.0911857	0.510522	-0.0415356	k__Bacteria; p__Firmicutes; c__Clostridia; o__Clostridiales; f__; g__; s__
4419459	0.0307506	-0.0912812	0.51549	-0.0394843	k__Bacteria; p__Firmicutes; c__Clostridia; o__Clostridiales; f__; g__; s__
319275	0.00560135	-0.122509	0.515788	-0.0358892	k__Bacteria; p__Firmicutes; c__Clostridia; o__Clostridiales; f__Ruminococcaceae; g__Faecalibacterium; s__prausnitzii
2943548	0.0151621	-0.109046	0.515788	-0.0387863	k__Bacteria; p__Firmicutes; c__Clostridia; o__Clostridiales; f__Ruminococcaceae; g__Ruminococcus; s__
189524	0.0196848	-0.102324	0.515788	-0.0395966	k__Bacteria; p__Firmicutes; c__Clostridia; o__Clostridiales; f__Ruminococcaceae; g__; s__
192444	0.0201228	-0.102603	0.515788	-0.0397366	k__Bacteria; p__Firmicutes; c__Clostridia; o__Clostridiales; f__Lachnospiraceae; g__; s__
4464173	0.0358166	-0.0878031	0.515788	-0.0399334	k__Bacteria; p__Firmicutes; c__Clostridia; o__Clostridiales; f__Lachnospiraceae; g__; s__
189708	0.0462739	-0.0838147	0.516133	-0.0407856	k__Bacteria; p__Firmicutes; c__Clostridia; o__Clostridiales; f__Ruminococcaceae; g__Faecalibacterium; s__prausnitzii
269386	0.0494233	-0.0805989	0.516133	-0.0401394	k__Bacteria; p__Cyanobacteria; c__4C0d-2; o__YS2; f__; g__; s__
188764	0.0430956	-0.0834334	0.519378	-0.0394753	k__Bacteria; p__Firmicutes; c__Clostridia; o__Clostridiales; f__Ruminococcaceae; g__; s__
178385	0.00639166	-0.123803	0.521536	-0.0364744	k__Bacteria; p__Firmicutes; c__Clostridia; o__Clostridiales; f__Ruminococcaceae; g__Faecalibacterium; s__prausnitzii
188194	0.0115515	-0.10776	0.521536	-0.0361165	k__Bacteria; p__Firmicutes; c__Clostridia; o__Clostridiales; f__Lachnospiraceae; g__Coprococcus; s__
2544615	0.0129248	-0.11133	0.521536	-0.0377156	k__Bacteria; p__Firmicutes; c__Clostridia; o__Clostridiales; f__Ruminococcaceae; g__Faecalibacterium; s__prausnitzii
199256	0.0298718	-0.0930949	0.521536	-0.0387449	k__Bacteria; p__Firmicutes; c__Clostridia; o__Clostridiales; f__; g__; s__
183457	0.0399589	-0.0861069	0.521536	-0.0393885	k__Bacteria; p__Firmicutes; c__Clostridia; o__Clostridiales; f__; g__; s__
198117	0.0448892	-0.0837923	0.521536	-0.0391242	k__Bacteria; p__Firmicutes; c__Clostridia; o__Clostridiales; f__Lachnospiraceae; g__; s__
182167	0.00330189	-0.130979	0.522257	-0.0344019	k__Bacteria; p__Firmicutes; c__Clostridia; o__Clostridiales; f__; g__; s__
187924	0.00758498	-0.119415	0.522257	-0.035321	k__Bacteria; p__Firmicutes; c__Clostridia; o__Clostridiales; f__Ruminococcaceae; g__; s__
173863	0.00758498	-0.118321	0.522257	-0.0353626	k__Bacteria; p__Firmicutes; c__Clostridia; o__Clostridiales; f__Ruminococcaceae; g__; s__
189610	0.0115515	-0.113608	0.522257	-0.0371258	k__Bacteria; p__Firmicutes; c__Clostridia; o__Clostridiales; f__; g__; s__
195029	0.0215866	-0.100323	0.522257	-0.0379917	k__Bacteria; p__Firmicutes; c__Clostridia; o__Clostridiales; f__; g__; s__
194654	0.0274381	-0.0939262	0.522257	-0.0378921	k__Bacteria; p__Firmicutes; c__Clostridia; o__Clostridiales; f__Ruminococcaceae; g__; s__
4331364	0.0362813	-0.0881972	0.522257	-0.0388098	k__Bacteria; p__Firmicutes; c__Clostridia; o__Clostridiales; f__Lachnospiraceae; g__; s__
192592	0.0366535	-0.0878931	0.522257	-0.037921	k__Bacteria; p__Firmicutes; c__Clostridia; o__Clostridiales; f__; g__; s__
4457427	0.0388212	-0.0872206	0.522257	-0.0383585	k__Bacteria; p__Firmicutes; c__Clostridia; o__Clostridiales; f__Lachnospiraceae; g__Lachnospira; s__
179847	0.0241067	-0.0978832	0.525959	-0.0367768	k__Bacteria; p__Firmicutes; c__Clostridia; o__Clostridiales; f__Lachnospiraceae; g__; s__
208539	0.0213915	-0.101393	0.528146	-0.036575	k__Bacteria; p__Firmicutes; c__Clostridia; o__Clostridiales; f__[Mogibacteriaceae]; g__; s__
363735	0.0394812	-0.0850273	0.529413	-0.0364287	k__Bacteria; p__Firmicutes; c__Clostridia; o__Clostridiales; f__Lachnospiraceae; g__Blautia; s__
177230	0.0117839	-0.111854	0.531016	-0.0348759	k__Bacteria; p__Firmicutes; c__Clostridia; o__Clostridiales; f__Lachnospiraceae; g__; s__
147969	0.03413	-0.0917517	0.533722	-0.0361205	k__Bacteria; p__Firmicutes; c__Clostridia; o__Clostridiales; f__Ruminococcaceae; g__Ruminococcus; s__
181217	0.0136661	-0.112322	0.538085	-0.0353661	k__Bacteria; p__Firmicutes; c__Clostridia; o__Clostridiales; f__; g__; s__
196526	0.0331678	-0.0909493	0.538085	-0.0361346	k__Bacteria; p__Firmicutes; c__Clostridia; o__Clostridiales; f__Lachnospiraceae; g__; s__
300374	0.00758498	-0.118646	0.538686	-0.0324168	k__Bacteria; p__Firmicutes; c__Clostridia; o__Clostridiales; f__Ruminococcaceae; g__Oscillospira; s__
194110	0.0165037	-0.101254	0.538686	-0.0330384	k__Bacteria; p__Firmicutes; c__Clostridia; o__Clostridiales; f__Lachnospiraceae; g__Lachnospira; s__
288651	0.0149473	-0.107145	0.539768	-0.034332	k__Bacteria; p__Firmicutes; c__Clostridia; o__Clostridiales; f__Ruminococcaceae; g__; s__
175261	0.0302889	-0.0908952	0.539768	-0.034626	k__Bacteria; p__Firmicutes; c__Clostridia; o__Clostridiales; f__Lachnospiraceae; g__; s__
4300690	0.0212642	-0.100616	0.539981	-0.0340392	k__Bacteria; p__Firmicutes; c__Clostridia; o__Clostridiales; f__Ruminococcaceae; g__; s__
2210028	0.00613129	-0.12546	0.540427	-0.0334804	k__Bacteria; p__Firmicutes; c__Clostridia; o__Clostridiales; f__Lachnospiraceae; g__[Ruminococcus]; s__
318131	0.0212642	-0.101595	0.541025	-0.0347222	k__Bacteria; p__Firmicutes; c__Clostridia; o__Clostridiales; f__; g__; s__
178809	0.0163599	-0.105854	0.548296	-0.0336024	k__Bacteria; p__Firmicutes; c__Clostridia; o__Clostridiales; f__Lachnospiraceae; g__; s__
187180	0.0236583	-0.101105	0.549612	-0.0342911	k__Bacteria; p__Firmicutes; c__Clostridia; o__Clostridiales; f__Ruminococcaceae; g__; s__
195081	0.0120684	-0.111118	0.551554	-0.0323939	k__Bacteria; p__Firmicutes; c__Clostridia; o__Clostridiales; f__Lachnospiraceae; g__Dorea; s__
295258	0.0117839	-0.114133	0.551554	-0.0324814	k__Bacteria; p__Firmicutes; c__Clostridia; o__Clostridiales; f__Ruminococcaceae; g__; s__
193968	0.00291717	-0.131849	0.553268	-0.0284465	k__Bacteria; p__Firmicutes; c__Clostridia; o__Clostridiales; f__Ruminococcaceae; g__; s__
4370941	0.00692435	-0.118396	0.553268	-0.030088	k__Bacteria; p__Firmicutes; c__Clostridia; o__Clostridiales; f__Ruminococcaceae; g__; s__
184339	0.0257426	-0.0933493	0.553268	-0.0322428	k__Bacteria; p__Firmicutes; c__Clostridia; o__Clostridiales; f__Ruminococcaceae; g__; s__
305141	0.0457585	-0.0842964	0.553268	-0.0344029	k__Bacteria; p__Actinobacteria; c__Coriobacteriia; o__Coriobacteriales; f__Coriobacteriaceae; g__; s__
177207	0.0153895	-0.10722	0.554367	-0.0313905	k__Bacteria; p__Firmicutes; c__Clostridia; o__Clostridiales; f__; g__; s__
3530697	0.0170385	-0.105331	0.554367	-0.0321386	k__Bacteria; p__Firmicutes; c__Clostridia; o__Clostridiales; f__Ruminococcaceae; g__; s__
4425669	0.0171857	-0.106017	0.554367	-0.0321788	k__Bacteria; p__Firmicutes; c__Clostridia; o__Clostridiales; f__Lachnospiraceae; g__Coprococcus; s__
146564	0.0259207	-0.0967722	0.554367	-0.0325894	k__Bacteria; p__Firmicutes; c__Clostridia; o__Clostridiales; f__; g__; s__
192438	0.0297889	-0.0940931	0.554367	-0.0327738	k__Bacteria; p__Firmicutes; c__Clostridia; o__Clostridiales; f__Ruminococcaceae; g__; s__
179663	0.0309024	-0.0897391	0.554367	-0.0316083	k__Bacteria; p__Firmicutes; c__Clostridia; o__Clostridiales; f__Ruminococcaceae; g__; s__
287875	0.0318495	-0.0919267	0.554367	-0.0333448	k__Bacteria; p__Firmicutes; c__Clostridia; o__Clostridiales; f__; g__; s__
340219	0.0388073	-0.0841876	0.554367	-0.0320708	k__Bacteria; p__Firmicutes; c__Clostridia; o__Clostridiales; f__Ruminococcaceae; g__Faecalibacterium; s__prausnitzii
177581	0.0241883	-0.0952764	0.556008	-0.0311249	k__Bacteria; p__Firmicutes; c__Clostridia; o__Clostridiales; f__Lachnospiraceae; g__; s__
311947	0.0291657	-0.0946259	0.559206	-0.0319119	k__Bacteria; p__Firmicutes; c__Clostridia; o__Clostridiales; f__Ruminococcaceae; g__; s__
524848	0.0460934	-0.0807679	0.559206	-0.0318853	k__Bacteria; p__Firmicutes; c__Clostridia; o__Clostridiales; f__Ruminococcaceae; g__; s__
181167	0.0339943	-0.0907418	0.559906	-0.0323181	k__Bacteria; p__Firmicutes; c__Clostridia; o__Clostridiales; f__Lachnospiraceae; g__Dorea; s__
4326866	0.0467777	-0.0825702	0.559993	-0.0320552	k__Bacteria; p__Firmicutes; c__Clostridia; o__Clostridiales; f__Ruminococcaceae; g__; s__
179325	0.0460934	-0.0834352	0.561635	-0.0320878	k__Bacteria; p__Firmicutes; c__Clostridia; o__Clostridiales; f__Ruminococcaceae; g__; s__
4469007	0.0194895	-0.103361	0.566014	-0.0306308	k__Bacteria; p__Firmicutes; c__Clostridia; o__Clostridiales; f__; g__; s__
189459	0.0389521	-0.0840344	0.566014	-0.0301959	k__Bacteria; p__Firmicutes; c__Clostridia; o__Clostridiales; f__Lachnospiraceae; g__Coprococcus; s__
180801	0.0114054	-0.115448	0.566126	-0.0304197	k__Bacteria; p__Firmicutes; c__Clostridia; o__Clostridiales; f__Ruminococcaceae; g__; s__
322835	0.0135132	-0.104353	0.56843	-0.0272713	k__Bacteria; p__Firmicutes; c__Clostridia; o__Clostridiales; f__Lachnospiraceae; g__Lachnospira; s__
4396688	0.0455332	-0.0839999	0.56843	-0.031082	k__Bacteria; p__Firmicutes; c__Clostridia; o__Clostridiales; f__Lachnospiraceae; g__[Ruminococcus]; s__
370357	0.0311594	-0.0933208	0.568645	-0.0303568	k__Bacteria; p__Firmicutes; c__Clostridia; o__Clostridiales; f__; g__; s__
199430	0.036568	-0.0870328	0.569927	-0.0297843	k__Bacteria; p__Firmicutes; c__Clostridia; o__Clostridiales; f__Ruminococcaceae; g__Faecalibacterium; s__prausnitzii
2407149	0.0362427	-0.0839553	0.570659	-0.0284556	k__Bacteria; p__Firmicutes; c__Clostridia; o__Clostridiales; f__Lachnospiraceae; g__Lachnospira; s__
186133	0.0413964	-0.0861249	0.570659	-0.0302739	k__Bacteria; p__Firmicutes; c__Clostridia; o__Clostridiales; f__Ruminococcaceae; g__Ruminococcus; s__
179695	0.0494233	-0.0792962	0.570659	-0.0295761	k__Bacteria; p__Firmicutes; c__Clostridia; o__Clostridiales; f__Lachnospiraceae; g__Coprococcus; s__
193348	0.0175625	-0.104487	0.570828	-0.0289778	k__Bacteria; p__Firmicutes; c__Clostridia; o__Clostridiales; f__Ruminococcaceae; g__; s__
543509	0.0200994	-0.102799	0.572038	-0.0287927	k__Bacteria; p__Firmicutes; c__Clostridia; o__Clostridiales; f__; g__; s__
175729	0.0212642	-0.09695	0.572038	-0.0277355	k__Bacteria; p__Firmicutes; c__Clostridia; o__Clostridiales; f__Lachnospiraceae; g__; s__
180090	0.0399589	-0.0867216	0.572038	-0.029872	k__Bacteria; p__Firmicutes; c__Clostridia; o__Clostridiales; f__Ruminococcaceae; g__; s__
194236	0.0419342	-0.0845106	0.574612	-0.0290638	k__Bacteria; p__Firmicutes; c__Clostridia; o__Clostridiales; f__; g__; s__
157054	0.042583	-0.0821699	0.574612	-0.0284272	k__Bacteria; p__Firmicutes; c__Clostridia; o__Clostridiales; f__; g__; s__
180721	0.0143892	-0.107461	0.577251	-0.0270153	k__Bacteria; p__Firmicutes; c__Clostridia; o__Clostridiales; f__Ruminococcaceae; g__; s__
180216	0.0374392	0.083598	0.577251	0.0272668	k__Bacteria; p__Firmicutes; c__Clostridia; o__Clostridiales; f__Lachnospiraceae; g__; s__
195350	0.0440282	-0.0860186	0.577251	-0.0293822	k__Bacteria; p__Firmicutes; c__Clostridia; o__Clostridiales; f__Ruminococcaceae; g__; s__
312882	0.0313643	-0.0941355	0.58017	-0.0288257	k__Bacteria; p__Firmicutes; c__Clostridia; o__Clostridiales; f__Ruminococcaceae; g__; s__
181422	0.0238342	-0.0970274	0.584311	-0.0270309	k__Bacteria; p__Firmicutes; c__Clostridia; o__Clostridiales; f__Ruminococcaceae; g__Faecalibacterium; s__prausnitzii
194792	0.0287936	-0.0947726	0.584311	-0.0275659	k__Bacteria; p__Firmicutes; c__Clostridia; o__Clostridiales; f__; g__; s__
16054	0.0419342	-0.084899	0.584311	-0.0277684	k__Bacteria; p__Firmicutes; c__Clostridia; o__Clostridiales; f__Ruminococcaceae; g__Ruminococcus; s__callidus
1614788	0.0145377	-0.107715	0.584843	-0.0259214	k__Bacteria; p__Firmicutes; c__Clostridia; o__Clostridiales; f__Lachnospiraceae; g__Coprococcus; s__catus
198947	0.0212642	-0.0987667	0.584843	-0.0265023	k__Bacteria; p__Firmicutes; c__Clostridia; o__Clostridiales; f__Ruminococcaceae; g__; s__
196315	0.0370224	-0.0859847	0.586061	-0.0267205	k__Bacteria; p__Firmicutes; c__Clostridia; o__Clostridiales; f__Clostridiaceae; g__SMB53; s__
175650	0.0470627	-0.0825224	0.586937	-0.0275207	k__Bacteria; p__Firmicutes; c__Clostridia; o__Clostridiales; f__; g__; s__
3236435	0.021922	-0.100244	0.587733	-0.0262987	k__Bacteria; p__Firmicutes; c__Clostridia; o__Clostridiales; f__Ruminococcaceae; g__; s__
193769	0.0268143	-0.0915533	0.587733	-0.0254487	k__Bacteria; p__Firmicutes; c__Clostridia; o__Clostridiales; f__Lachnospiraceae; g__[Ruminococcus]; s__gnavus
185814	0.0223368	-0.100678	0.589117	-0.0263467	k__Bacteria; p__Firmicutes; c__Clostridia; o__Clostridiales; f__Ruminococcaceae; g__; s__
4465124	0.0137458	-0.1065	0.592698	-0.024125	k__Bacteria; p__Firmicutes; c__Clostridia; o__Clostridiales; f__Clostridiaceae; g__Clostridium; s__
196513	0.0212642	-0.100986	0.592698	-0.0257403	k__Bacteria; p__Firmicutes; c__Clostridia; o__Clostridiales; f__Ruminococcaceae; g__; s__
184940	0.0370224	-0.0872875	0.592698	-0.0255604	k__Bacteria; p__Firmicutes; c__Clostridia; o__Clostridiales; f__Christensenellaceae; g__; s__
199421	0.0415493	-0.0843022	0.592698	-0.0256694	k__Bacteria; p__Firmicutes; c__Clostridia; o__Clostridiales; f__Lachnospiraceae; g__Lachnospira; s__
4336940	0.0460934	-0.0821022	0.592698	-0.0262844	k__Bacteria; p__Firmicutes; c__Clostridia; o__Clostridiales; f__; g__; s__
188008	0.048304	-0.080272	0.592698	-0.0260403	k__Bacteria; p__Firmicutes; c__Clostridia; o__Clostridiales; f__Lachnospiraceae; g__; s__
195214	0.0488082	-0.0825042	0.592698	-0.0267855	k__Bacteria; p__Firmicutes; c__Clostridia; o__Clostridiales; f__Ruminococcaceae; g__; s__
4372382	0.0435238	-0.0856746	0.594774	-0.0262415	k__Bacteria; p__Firmicutes; c__Clostridia; o__Clostridiales; f__Lachnospiraceae; g__; s__
198962	0.0136674	-0.1078	0.600003	-0.023909	k__Bacteria; p__Firmicutes; c__Clostridia; o__Clostridiales; f__Ruminococcaceae; g__; s__
180042	0.0213983	-0.0992045	0.600103	-0.0243819	k__Bacteria; p__Firmicutes; c__Clostridia; o__Clostridiales; f__Lachnospiraceae; g__; s__
191391	0.0246536	-0.0956061	0.607492	-0.0237326	k__Bacteria; p__Firmicutes; c__Clostridia; o__Clostridiales; f__Ruminococcaceae; g__; s__
317677	0.0355887	-0.0885857	0.607492	-0.0244779	k__Bacteria; p__Firmicutes; c__Clostridia; o__Clostridiales; f__Ruminococcaceae; g__; s__
197233	0.035627	-0.0883753	0.607492	-0.0242407	k__Bacteria; p__Firmicutes; c__Clostridia; o__Clostridiales; f__; g__; s__
4409280	0.00839955	-0.11975	0.61356	-0.0222664	k__Bacteria; p__Firmicutes; c__Clostridia; o__Clostridiales; f__Ruminococcaceae; g__; s__
194672	0.02444	-0.092875	0.61356	-0.0222302	k__Bacteria; p__Firmicutes; c__Clostridia; o__Clostridiales; f__Ruminococcaceae; g__; s__
183147	0.0274733	-0.0941599	0.615093	-0.0229473	k__Bacteria; p__Firmicutes; c__Clostridia; o__Clostridiales; f__Lachnospiraceae; g__; s__
194734	0.0316096	-0.091946	0.615093	-0.0228112	k__Bacteria; p__Firmicutes; c__Clostridia; o__Clostridiales; f__Lachnospiraceae; g__Coprococcus; s__
299673	0.0338275	-0.0905964	0.615139	-0.0229298	k__Bacteria; p__Firmicutes; c__Clostridia; o__Clostridiales; f__; g__; s__
193666	0.0278571	-0.0936456	0.620728	-0.0218938	k__Bacteria; p__Firmicutes; c__Clostridia; o__Clostridiales; f__Lachnospiraceae; g__Blautia; s__
178845	0.0407643	-0.0833488	0.620728	-0.0212618	k__Bacteria; p__Firmicutes; c__Clostridia; o__Clostridiales; f__Ruminococcaceae; g__; s__
3756485	0.0300549	-0.0912995	0.620832	-0.0214962	k__Bacteria; p__Firmicutes; c__Clostridia; o__Clostridiales; f__; g__; s__
148279	0.0168412	-0.109051	0.621507	-0.0212992	k__Bacteria; p__Firmicutes; c__Clostridia; o__Clostridiales; f__Lachnospiraceae; g__Blautia; s__
178015	0.0438629	-0.0827029	0.623069	-0.0213836	k__Bacteria; p__Firmicutes; c__Clostridia; o__Clostridiales; f__Ruminococcaceae; g__; s__
178082	0.0474877	-0.0820529	0.623069	-0.0215859	k__Bacteria; p__Firmicutes; c__Clostridia; o__Clostridiales; f__Lachnospiraceae; g__Lachnospira; s__
197460	0.0413964	-0.0843498	0.62354	-0.0210473	k__Bacteria; p__Firmicutes; c__Clostridia; o__Clostridiales; f__Lachnospiraceae; g__; s__
302160	0.00921024	-0.114801	0.624433	-0.0179992	k__Bacteria; p__Firmicutes; c__Clostridia; o__Clostridiales; f__Ruminococcaceae; g__; s__
174840	0.0298547	-0.0917379	0.624433	-0.0199216	k__Bacteria; p__Firmicutes; c__Clostridia; o__Clostridiales; f__Ruminococcaceae; g__; s__
176318	0.0310425	-0.0899428	0.624433	-0.0198315	k__Bacteria; p__Firmicutes; c__Clostridia; o__Clostridiales; f__Christensenellaceae; g__; s__
885437	0.0350177	-0.0881911	0.624433	-0.0206158	k__Bacteria; p__Firmicutes; c__Clostridia; o__Clostridiales; f__Ruminococcaceae; g__; s__
187504	0.0163749	-0.104981	0.631147	-0.0178382	k__Bacteria; p__Firmicutes; c__Clostridia; o__Clostridiales; f__Ruminococcaceae; g__; s__
182036	0.025238	-0.0959605	0.631147	-0.0183268	k__Bacteria; p__Firmicutes; c__Clostridia; o__Clostridiales; f__Ruminococcaceae; g__; s__
194320	0.0262381	-0.0953617	0.635119	-0.0181294	k__Bacteria; p__Firmicutes; c__Clostridia; o__Clostridiales; f__Ruminococcaceae; g__; s__
196982	0.0440282	-0.0837331	0.635119	-0.0188641	k__Bacteria; p__Firmicutes; c__Clostridia; o__Clostridiales; f__Ruminococcaceae; g__; s__
192676	0.0212642	-0.102035	0.639447	-0.0175254	k__Bacteria; p__Firmicutes; c__Clostridia; o__Clostridiales; f__; g__; s__
311370	0.038975	-0.0871607	0.642023	-0.0170156	k__Bacteria; p__Firmicutes; c__Clostridia; o__Clostridiales; f__Ruminococcaceae; g__; s__
538322	0.0133121	-0.106844	0.644544	-0.0150969	k__Bacteria; p__Firmicutes; c__Clostridia; o__Clostridiales; f__Ruminococcaceae; g__; s__
194488	0.0421022	-0.083348	0.646448	-0.0159127	k__Bacteria; p__Firmicutes; c__Clostridia; o__Clostridiales; f__Ruminococcaceae; g__; s__
184114	0.013001	-0.109781	0.646998	-0.0148253	k__Bacteria; p__Firmicutes; c__Clostridia; o__Clostridiales; f__Ruminococcaceae; g__; s__
4480359	0.0115363	-0.111781	0.651769	-0.0135521	k__Bacteria; p__Firmicutes; c__Clostridia; o__Clostridiales; f__Ruminococcaceae; g__; s__
2996838	0.031058	-0.0917083	0.651769	-0.014875	k__Bacteria; p__Firmicutes; c__Clostridia; o__Clostridiales; f__; g__; s__
2532173	0.0399589	-0.0832147	0.653207	-0.0136539	k__Bacteria; p__Firmicutes; c__Clostridia; o__Clostridiales; f__Lachnospiraceae; g__Roseburia; s__faecis
183681	0.0181654	-0.100018	0.654772	-0.0126693	k__Bacteria; p__Firmicutes; c__Clostridia; o__Clostridiales; f__Ruminococcaceae; g__; s__
197698	0.0413964	-0.0862573	0.655401	-0.0135968	k__Bacteria; p__Firmicutes; c__Clostridia; o__Clostridiales; f__; g__; s__
266274	0.0413964	-0.0842158	0.664976	-0.0121243	k__Bacteria; p__Firmicutes; c__Clostridia; o__Clostridiales; f__Ruminococcaceae; g__; s__
186090	0.0461409	-0.0825021	0.670268	-0.0119512	k__Bacteria; p__Firmicutes; c__Clostridia; o__Clostridiales; f__Ruminococcaceae; g__Ruminococcus; s__
178485	0.0419428	-0.0841007	0.674217	-0.0110297	k__Bacteria; p__Firmicutes; c__Clostridia; o__Clostridiales; f__Ruminococcaceae; g__; s__
180585	0.0474877	-0.0803951	0.676057	-0.0109036	k__Bacteria; p__Firmicutes; c__Clostridia; o__Clostridiales; f__; g__; s__
207487	0.0242715	-0.0914057	0.676825	-0.00965055	k__Bacteria; p__Firmicutes; c__Clostridia; o__Clostridiales; f__Lachnospiraceae; g__Lachnospira; s__
192437	0.013225	-0.107749	0.683817	-0.00879125	k__Bacteria; p__Firmicutes; c__Clostridia; o__Clostridiales; f__; g__; s__
193644	0.0370224	-0.0866902	0.695487	-0.00751753	k__Bacteria; p__Firmicutes; c__Clostridia; o__Clostridiales; f__Ruminococcaceae; g__; s__
181826	0.0438901	-0.0832114	0.700491	-0.0070493	k__Bacteria; p__Firmicutes; c__Clostridia; o__Clostridiales; f__Ruminococcaceae; g__; s__
191738	0.0385024	-0.084491	0.700679	-0.00660045	k__Bacteria; p__Firmicutes; c__Clostridia; o__Clostridiales; f__; g__; s__
216710	0.0396201	-0.0827798	0.700679	0.00611671	k__Bacteria; p__Firmicutes; c__Clostridia; o__Clostridiales; f__Ruminococcaceae; g__; s__
185583	0.0374392	-0.0885687	0.705136	0.00500776	k__Bacteria; p__Firmicutes; c__Clostridia; o__Clostridiales; f__Ruminococcaceae; g__; s__
182188	0.0266486	-0.0928085	0.705442	-0.0047564	k__Bacteria; p__Firmicutes; c__Clostridia; o__Clostridiales; f__; g__; s__
352747	0.0388212	-0.0849937	0.713182	0.00324656	k__Bacteria; p__Firmicutes; c__Clostridia; o__Clostridiales; f__Lachnospiraceae; g__Coprococcus; s__
540055	0.0413964	-0.0832908	0.7182	-0.00286078	k__Bacteria; p__Firmicutes; c__Clostridia; o__Clostridiales; f__Ruminococcaceae; g__; s__
185861	0.0440282	-0.0809924	0.720089	0.00211756	k__Bacteria; p__Firmicutes; c__Clostridia; o__Clostridiales; f__Lachnospiraceae; g__Coprococcus; s__
4421273	0.0191358	-0.101316	0.724399	-0.0013412	k__Bacteria; p__Firmicutes; c__Clostridia; o__Clostridiales; f__Ruminococcaceae; g__Oscillospira; s__
197343	0.0388073	-0.0858298	0.72558	-0.000553547	k__Bacteria; p__Firmicutes; c__Clostridia; o__Clostridiales; f__Ruminococcaceae; g__; s__
178965	0.0396845	-0.0859199	0.72558	0.00044322	k__Bacteria; p__Firmicutes; c__Clostridia; o__Clostridiales; f__; g__; s__
179486	0.0478746	-0.0810461	0.72558	-0.000943191	k__Bacteria; p__Firmicutes; c__Clostridia; o__Clostridiales; f__Ruminococcaceae; g__; s__
