# Supplementary material for: Signatures of early frailty in the gut microbiota
Source: Genome Med. 2016 Jan 29;8:8. doi: 10.1186/s13073-016-0262-7 (PMC4731918; doi:10.1186/s13073-016-0262-7)
Supplement: Additional file 4: — Table S4 of significant taxonomic associations with FI. (XLS 11 kb) [file 13073_2016_262_MOESM4_ESM.xls]

## Sheet: genus_level_frailty_with_withou
Additional file 4. Signficant FI assocations with collapsed taxonomies before and after alpha adjustment
Species	FDR Q-value Frailty vs OTU Abundance	β-Coefficient Frailty	FDR Q-value Frailty vs OTU Abundance Shannon diveristy as a covariate	β-Coefficient Frailty Shannon diveristy as a covariate
Firmicutes;c__Erysipelotrichi;o__Erysipelotrichales;f__Erysipelotrichaceae;g__[Eubacterium];s__dolichum	0.000181005	0.198624	0.02944	0.146271
Actinobacteria;c__Coriobacteriia;o__Coriobacteriales;f__Coriobacteriaceae;g__Eggerthella;s__lenta	0.000181005	0.185822	0.0587775	0.125252
Firmicutes;c__Clostridia;o__Clostridiales;f__Ruminococcaceae;g__Faecalibacterium;s__prausnitzii	0.000798926	-0.181639	0.253552	-0.0766588
Tenericutes;c__Mollicutes;o__RF39;f__;g__;s__	0.00125072	-0.169833	0.186782	-0.0947271
Firmicutes;c__Clostridia;o__Clostridiales;f__Lachnospiraceae;g__Lachnospira;s__	0.00189745	-0.15796	0.259438	-0.0733291
Firmicutes;c__Clostridia;o__Clostridiales;f__Lachnospiraceae;g__Anaerostipes;s__	0.00614248	-0.148669	0.489275	-0.0506179
Firmicutes;c__Clostridia;o__Clostridiales;f__;g__;s__	0.00614248	-0.146463	0.581741	-0.0349179
Tenericutes;c__RF3;o__ML615J-28;f__;g__;s__	0.0109219	-0.133271	0.319439	-0.0703759
Firmicutes;c__Erysipelotrichi;o__Erysipelotrichales;f__Erysipelotrichaceae;g__Coprobacillus;s__	0.0260672	0.129048	0.186782	0.101989
Firmicutes;c__Clostridia;o__Clostridiales;f__Dehalobacteriaceae;g__Dehalobacterium;s__	0.0327787	-0.122533	0.48244	-0.0522046
Firmicutes;c__Clostridia;o__Clostridiales;f__Ruminococcaceae;g__;s__	0.0496434	-0.117196	0.749478	0.00542846
Firmicutes;c__Clostridia;o__Clostridiales;f__Peptococcaceae;g__;s__	0.0496434	-0.113684	0.497348	-0.0504363
Genus
Actinobacteria;c__Coriobacteriia;o__Coriobacteriales;f__Coriobacteriaceae;g__Eggerthella	0.000160837	0.18938	0.0390659	0.128525
Firmicutes;c__Clostridia;o__Clostridiales;f__Ruminococcaceae;g__Faecalibacterium	0.000831335	-0.181662	0.204276	-0.0766684
Tenericutes;c__Mollicutes;o__RF39;f__;g__	0.00115843	-0.169833	0.173794	-0.0947271
Firmicutes;c__Clostridia;o__Clostridiales;f__Lachnospiraceae;g__Lachnospira	0.0016476	-0.15796	0.208631	-0.0733291
Firmicutes;c__Clostridia;o__Clostridiales;f__Lachnospiraceae;g__Anaerostipes	0.00480028	-0.148669	0.37574	-0.0506179
Firmicutes;c__Clostridia;o__Clostridiales;f__;g__	0.00480028	-0.146463	0.439783	-0.0349179
Tenericutes;c__RF3;o__ML615J-28;f__;g__	0.00842992	-0.133271	0.254788	-0.0703759
Firmicutes;c__Erysipelotrichi;o__Erysipelotrichales;f__Erysipelotrichaceae;g__Coprobacillus	0.0198137	0.129011	0.173794	0.101964
Firmicutes;c__Clostridia;o__Clostridiales;f__Dehalobacteriaceae;g__Dehalobacterium	0.0246674	-0.122533	0.371795	-0.0522046
Firmicutes;c__Clostridia;o__Clostridiales;f__Peptococcaceae;g__	0.0405584	-0.113684	0.378209	-0.0504363
Firmicutes;c__Clostridia;o__Clostridiales;f__Ruminococcaceae;g__	0.0405584	-0.117196	0.619987	0.00542846
Bacteroidetes;c__Bacteroidia;o__Bacteroidales;f__[Paraprevotellaceae];g__Paraprevotella	0.044297	-0.112826	0.204276	-0.0865047
Family
k__Bacteria;p__Tenericutes;c__Mollicutes;o__RF39;f__	0.00212163	-0.169833	0.166246	-0.0947271
k__Bacteria;p__Tenericutes;c__Mollicutes;o__Anaeroplasmatales;f__Anaeroplasmataceae	0.00466275	-0.150191	0.156955	-0.108201
